# Supplementary material for: The transcriptomic and evolutionary signature of social interactions regulating honey bee caste development
Source: Ecol Evol. 2015 Oct 8;5(21):4795–807. doi: 10.1002/ece3.1720 (PMC4662310; doi:10.1002/ece3.1720)
Supplement: Supplementary file 6 — Table S1. The top 25 most highly expressed genes by tissue (HPG = nurse hypopharyngeal gland tissue; H = remaining nurse head tissue; L = larval tissue; MG = nurse mandibular gland tissue). Mean expression level (i.e., mean normalized counts) is shown as Log10 expression. Genes whose proteins have been identified in studies of the royal jelly proteome are identified. [file ECE3-5-4795-s006.csv]

gene	Log10expression	tissue	annotation	royal jelly proteome
GB55204	6.32	HPG	major royal jelly protein 3	yes
GB53576	6.29	HPG	apisimin precursor	yes
GB55205	6.24	HPG	major royal jelly protein 1 precursor	yes
GB45796	6.05	HPG	major royal jelly protein 3- partial	yes
GB44549	5.97	HPG	glucose oxidase	yes
GB55209	5.74	HPG	major royal jelly protein 5 precursor	yes
GB48020	5.52	HPG	PREDICTED: uncharacterized protein LOC100871523
GB55212	5.46	HPG	major royal jelly protein 2 precursor	yes
GB44548	4.82	HPG	glucose dehydrogenase	yes
GB55213	4.78	HPG	major royal jelly protein 7 precursor	yes
GB55208	4.72	HPG	major royal jelly protein 5	yes
GB43247	4.63	HPG	alpha-glucosidase precursor	yes
GB55206	4.59	HPG	major royal jelly protein 4 precursor	yes
GB55211	4.53	HPG	major royal jelly protein 2 precursor	yes
GB40759	4.53	HPG	ica_apime ame: full=icarapin-like ame: full=venom carbohydrate-rich protein flags: precursor	yes
GB43330	4.42	HPG	cg41536 cg41536- partial
GB49854	4.41	HPG	alpha-amylase precursor	yes
GB53578	4.41	HPG	glucosylceramidase-like isoform 1	yes
GB41428	4.1	HPG	defensin-1 preproprotein	yes
GB47669	4.09	HPG	PREDICTED: hypothetical protein LOC409852
GB54590	4.08	HPG	polyadenylate-binding protein 1-like isoform 1
GB40758	4	HPG	ica_apime ame: full=icarapin-like ame: full=venom carbohydrate-rich protein flags: precursor	yes
GB45707	3.91	HPG	---NA---
GB50226	3.84	HPG	transferrin 1 precursor
GB51783	3.82	HPG	plasma glutamate carboxypeptidase-like isoform 1	yes
GB53576	5.8	H	apisimin precursor	yes
GB44549	5.63	H	glucose oxidase	yes
GB55204	5.58	H	major royal jelly protein 3	yes
GB55205	5.42	H	major royal jelly protein 1 precursor	yes
GB45796	5.38	H	major royal jelly protein 3- partial	yes
GB55209	5.17	H	major royal jelly protein 5 precursor	yes
GB48020	5.12	H	PREDICTED: uncharacterized protein LOC100871523
GB51653	4.9	H	hypothetical protein KGM_08594
GB53119	4.87	H	---NA---
GB43330	4.84	H	cg41536 cg41536- partial
GB55212	4.7	H	major royal jelly protein 2 precursor	yes
GB50009	4.66	H	PREDICTED: uncharacterized protein LOC100868833
GB51214	4.64	H	tpa_exp: troponin t isoform 4
GB53115	4.64	H	PREDICTED: uncharacterized protein LOC100863443
GB46365	4.6	H	15-hydroxyprostaglandin dehydrogenase
GB50226	4.59	H	transferrin 1 precursor
GB50883	4.58	H	PREDICTED: hypothetical protein LOC551496
GB40759	4.56	H	ica_apime ame: full=icarapin-like ame: full=venom carbohydrate-rich protein flags: precursor	yes
GB53748	4.53	H	PREDICTED: hypothetical protein LOC725960
GB44548	4.51	H	glucose dehydrogenase	yes
GB43247	4.49	H	alpha-glucosidase precursor	yes
GB55598	4.47	H	hypothetical protein KGM_05708
GB43053	4.46	H	short form
GB40619	4.44	H	troponin c type iiia
GB42039	4.44	H	ribosomal rna processing protein 36 homolog
GB44549	5.95	MG	glucose oxidase	yes
GB53576	5.8	MG	apisimin precursor	yes
GB55205	5.72	MG	major royal jelly protein 1 precursor	yes
GB55204	5.59	MG	major royal jelly protein 3	yes
GB43571	5.52	MG	esterase a2
GB40759	5.4	MG	ica_apime ame: full=icarapin-like ame: full=venom carbohydrate-rich protein flags: precursor	yes
GB45796	5.39	MG	major royal jelly protein 3- partial	yes
GB48020	5.34	MG	PREDICTED: uncharacterized protein LOC100871523
GB55209	5.28	MG	major royal jelly protein 5 precursor	yes
GB51653	5.07	MG	hypothetical protein KGM_08594
GB51729	4.97	MG	luciferin 4-monooxygenase-like isoform x1
GB55212	4.95	MG	major royal jelly protein 2 precursor	yes
GB40758	4.94	MG	ica_apime ame: full=icarapin-like ame: full=venom carbohydrate-rich protein flags: precursor	yes
GB53578	4.9	MG	glucosylceramidase-like isoform 1	yes
GB44548	4.86	MG	glucose dehydrogenase	yes
GB49544	4.85	MG	vitellogenin precursor
GB51214	4.72	MG	tpa_exp: troponin t isoform 4
GB44994	4.69	MG	coiled-coil-helix-coiled-coil-helix domain-containing protein mitochondrial-like
GB40866	4.63	MG	heat shock protein cognate 4
GB44116	4.61	MG	acyl- synthetase family member mitochondrial precursor
GB49878	4.59	MG	probable cytochrome p450 6a14 isoform 1
GB55598	4.57	MG	hypothetical protein KGM_05708
GB47990	4.56	MG	PREDICTED: tropomyosin-1-like
GB42608	4.52	MG	cytochrome b5-like isoform 1
GB43053	4.49	MG	short form
GB51697	6.27	L	hexamerin 70b precursor
GB44996	5.95	L	hexamerin 110 precursor
GB54507	5.3	L	low quality protein: apolipophorins-like
GB42053	5.27	L	protein npc2 homolog
GB48391	5.18	L	PREDICTED: hypothetical protein LOC726592
GB51696	5.09	L	hexamerin
GB54549	4.92	L	alpha-glucosidase precursor
GB40136	4.9	L	PREDICTED: trypsin-1-like
GB48497	4.8	L	peptidyl-prolyl cis-trans isomerase fkbp14-like
GB53623	4.78	L	silk fibroin 3 precursor
GB51653	4.74	L	hypothetical protein KGM_08594
GB53624	4.73	L	silk fibroin 4 precursor
GB53622	4.71	L	silk fibroin 2 precursor
GB50026	4.69	L	PREDICTED: trypsin-1-like
GB44133	4.68	L	tubulin beta-1 chain
GB45943	4.68	L	collagen alpha-5 chain
GB42599	4.66	L	uncharacterized threonine-rich gpi-anchored glyco isoform x1
GB40735	4.66	L	fructose-bisphosphate aldolase-like
GB42287	4.66	L	PREDICTED: hypothetical protein LOC100577577
GB40280	4.65	L	pyruvate mitochondrial-like
GB54590	4.64	L	polyadenylate-binding protein 1-like isoform 1
GB53621	4.62	L	silk fibroin 1 precursor
GB40866	4.6	L	heat shock protein cognate 4
GB46311	4.59	L	cuticular protein 21 precursor
GB45968	4.56	L	collagen alpha-1 chain-like isoform 1
