# Supplementary material for: The transcriptomic and evolutionary signature of social interactions regulating honey bee caste development
Source: Ecol Evol. 2015 Oct 8;5(21):4795–807. doi: 10.1002/ece3.1720 (PMC4662310; doi:10.1002/ece3.1720)
Supplement: Supplementary file 7 — Table S2. All differentially expressed genes putatively associated with caste development, identified by EBSeq or DESeq2, grouped by tissue and sorted by expression level. Mean expression across conditions (i.e., mean normalized counts) is shown; log2 Fold Change indicates the log2 fold change when comparing queen‐associated gene expression to worker‐associated gene expression; lfcSE shows the standard error for log2 Fold Change; the columns DESeq2 and EBseq indicate whether the genes were identified as being differentially expressed with DESeq2 and EBseq analysis, respectively; the column “NL” indicates whether the gene was differentially expressed in nurse (N) or larval (L) tissue; “QW” indicates whether the gene was upregulated in worker larvae or worker nurse tissues (W) or queen larvae or royal nurses (Q). [file ECE3-5-4795-s007.csv]

gene	expression	log2FoldChange	lfcSE	DESeq2	EBSeq	tissue	NL	QW	annotation
GB53576	636353.821485891	1.3600022814	0.6206043712	no	yes	H	N	Q	apisimin precursor
GB55204	380508.137622857	0.8825676927	0.3326088677	no	yes	H	N	Q	major royal jelly protein 3
GB45796	238492.892291566	1.0689721441	0.3417289705	no	yes	H	N	Q	major royal jelly protein 3- partial
GB43330	68621.1899071685	5.2126581201	0.3897646954	yes	yes	H	N	Q	cg41536 cg41536- partial
GB47541	12930.0989004527	4.3068490018	0.6002053851	yes	yes	H	N	Q	PREDICTED: hypothetical protein LOC100578485
GB53114	11548.1945938517	-0.8749130071	0.3443195597	no	yes	H	N	W	apidermin 3 precursor
GB53578	9523.0202892813	1.1784051219	0.3550717959	no	yes	H	N	Q	glucosylceramidase-like isoform 1
GB47931	3947.3962476447	0.7093545912	0.3446800361	no	yes	H	N	Q	facilitated trehalose transporter tret1-like
GB48862	2952.569175929	-3.8908397986	0.3530086857	yes	yes	H	N	W	PREDICTED: hypothetical protein LOC100650543
GB40865	2682.1047183875	0.737333848	0.3434678667	no	yes	H	N	Q	PREDICTED: hypothetical protein LOC724192
GB42356	2557.9658977317	0.9132525134	0.3468785042	no	yes	H	N	Q	PREDICTED: hypothetical protein LOC409536
GB48861	2330.7484628196	-1.631812817	0.3652364915	yes	yes	H	N	W	PREDICTED: hypothetical protein LOC552685
GB50012	2285.3119911323	1.5129749187	0.359737361	yes	yes	H	N	Q	PREDICTED: hypothetical protein LOC726323
GB49878	1830.6595720445	0.8144140495	0.3442582575	no	yes	H	N	Q	probable cytochrome p450 6a14 isoform 1
GB52493	1631.7942676832	0.7580067251	0.3439848144	no	yes	H	N	Q	centrosomal protein of 78 kda-like
GB54468	1369.912939167	4.9313367025	0.4044994525	yes	yes	H	N	Q	dynein heavy chain
GB45910	1357.4109994014	1.2009193512	0.3447905245	no	yes	H	N	Q	protein lethal essential for life-like
GB43228	1092.4444176372	0.8022303561	0.354913247	no	yes	H	N	Q	PREDICTED: hypothetical protein LOC408327
GB50356	1031.4834319988	1.9077949897	0.3662043705	yes	yes	H	N	Q	60s acidic ribosomal protein p2-like
GB54295	978.3217370163	2.0603561769	0.4033087476	yes	yes	H	N	Q	PREDICTED: beta-1-syntrophin
GB43119	916.8152628349	0.7515250178	0.3520587247	no	yes	H	N	Q	dna ligase 3
GB45152	882.4098585009	-0.9689880413	0.3624637847	no	yes	H	N	W	PREDICTED: hypothetical protein LOC551323 isoform 1
GB43805	855.2622444816	0.8230468919	0.3647716112	no	yes	H	N	Q	membrane metallo-endopeptidase-like 1-like
GB53415	823.5231390614	0.9684194145	0.3590045858	no	yes	H	N	Q	ww domain-binding protein 2-like isoform 2
GB49990	777.2803283827	0.7614221048	0.3645366032	no	yes	H	N	Q	PREDICTED: hypothetical protein LOC409713
GB50453	772.0424532992	-1.3561649889	0.3819354324	no	yes	H	N	W	cuticular protein 19 precursor
GB44206	768.8166396121	0.971108837	0.3629661239	no	yes	H	N	Q	death-associated protein 1-like
GB53506	636.0548243698	0.679002942	0.3583744317	no	yes	H	N	Q	protein fam49b-like isoform x1
GB50930	559.197481764	0.7514145146	0.3620307809	no	yes	H	N	Q	PREDICTED: hypothetical protein LOC725422
GB48843	539.8153142129	-4.8135820341	0.4570712785	yes	yes	H	N	W	PREDICTED: uncharacterized protein LOC102655502 isoform X1
GB45373	510.4613410924	0.9439653251	0.3641144236	no	yes	H	N	Q	mediator of rna polymerase ii transcription subunit 12-like protein
GB53065	506.2091575612	0.7688469594	0.3747247256	no	yes	H	N	Q	60s ribosomal protein l7
GB42976	489.2074691594	0.7665081951	0.3673446189	no	yes	H	N	Q	teneurin-3-like isoform 1
GB42508	480.8533408279	0.7279189831	0.3661359965	no	yes	H	N	Q	low quality protein: unconventional myosin-ixa-like
GB43245	454.7739236507	0.7787784098	0.371686507	no	yes	H	N	Q	calcium calmodulin-dependent 3 -cyclic nucleotide phosphodiesterase 1c
GB46274	444.7265981046	0.9520564897	0.3683992243	no	yes	H	N	Q	PREDICTED: hypothetical protein LOC100577707
GB51104	426.7163860244	0.884262877	0.3728726329	no	yes	H	N	Q	PREDICTED: filamin-A-like
GB44544	412.1338601425	0.9591413495	0.3759198325	no	yes	H	N	Q	estrogen-related receptor
GB53662	386.9511006342	2.3803158872	0.615544826	yes	yes	H	N	Q	upf0663 transmembrane protein c17orf28-like
GB42704	366.9048668096	-0.9270665265	0.3831648443	no	yes	H	N	W	protein takeout-like
GB50438	358.1974039307	-1.2511400252	0.3891296367	no	yes	H	N	W	cuticular protein 27 precursor
GB50439	345.4193585577	-1.7595629024	0.4032369623	yes	yes	H	N	W	PREDICTED: hypothetical protein LOC725547
GB51697	339.579031878	-1.4729953665	0.3907676509	yes	yes	H	N	W	hexamerin 70b precursor
GB51223	326.3063071667	2.5222849541	0.4338718352	yes	yes	H	N	Q	hymenoptaecin preproprotein
GB51619	325.5133940012	2.7101975574	0.3829847203	yes	yes	H	N	Q	proto-oncogene tyrosine-protein kinase ros
GB48148	311.3637632849	0.8011383722	0.3824609742	no	yes	H	N	Q	PREDICTED: hypothetical protein LOC725175
GB48842	297.9862012294	-3.9921119279	0.4837866783	yes	yes	H	N	W	PREDICTED: hypothetical protein LOC725838
GB55781	296.416657462	0.8005816427	0.3923309255	no	yes	H	N	Q
GB49872	276.8358143971	0.8265782974	0.3891592288	no	yes	H	N	Q	PREDICTED: talin-1-like
GB45644	270.4726801647	0.908337493	0.3887582581	no	yes	H	N	Q	---NA---
GB50274	262.24278874	0.8934227476	0.3959139899	no	yes	H	N	Q	transitional endoplasmic reticulum atpase ter94 isoform 1
GB46983	262.2162019671	0.9771653265	0.3904700329	no	yes	H	N	Q	PREDICTED: uncharacterized protein LOC100866309
GB45287	261.9645523477	1.0356283687	0.3927090838	no	yes	H	N	Q	PREDICTED: hypothetical protein LOC551211 isoform 2
GB43827	230.5568471077	0.7822528458	0.3986894819	no	yes	H	N	Q	tar dna-binding protein 43
GB48171	225.5004911253	0.8492573539	0.399595195	no	yes	H	N	Q	endothelial differentiation-related factor 1 homolog
GB40139	213.8486801647	0.8753069247	0.4009532686	no	yes	H	N	Q	peptidyl-prolyl cis-trans rhodopsin-specific isozyme-like
GB40261	189.0502049619	1.2153284106	0.4419161348	no	yes	H	N	Q	gamma-interferon-inducible lysosomal thiol reductase-like
GB53349	170.0825616845	1.5874973243	0.4256782629	yes	yes	H	N	Q	proteasome subunit alpha type-3
GB42211	164.9834275749	0.7764789112	0.4173527561	no	yes	H	N	Q	rna-binding protein 10-like isoform 2
GB50065	153.8705396933	1.293541465	0.4398503435	no	yes	H	N	Q	PREDICTED: hypothetical protein LOC100576569
GB45689	152.4717034104	1.1630214704	0.4234811628	no	yes	H	N	Q	PREDICTED: hypothetical protein LOC411545
GB45661	151.9255273111	0.8069759466	0.4240428352	no	yes	H	N	Q	PREDICTED: NEDD8-like
GB55034	123.7414498525	1.3028878293	0.4425072949	no	yes	H	N	Q	---NA---
GB53657	120.8970026519	0.9778116858	0.4508781334	no	yes	H	N	Q	PREDICTED: hypothetical protein LOC409965
GB55751	120.0064205815	1.0206245339	0.4510502359	no	yes	H	N	Q	protein retinal degeneration b isoform 1
GB40429	119.9160707674	0.9774264237	0.4487466734	no	yes	H	N	Q	ras-related protein rab-11a-like
GB50271	117.6969089653	1.645648831	0.4566965856	no	yes	H	N	Q	low quality protein: zinc transporter 1-like
GB48312	112.4848591707	1.3786764035	0.4708262566	no	yes	H	N	Q	pre-mrna-splicing factor rbm22-like
GB54153	104.7729051662	1.2338967401	0.4585564055	no	yes	H	N	Q	PREDICTED: hypothetical protein LOC100576236
GB41589	102.2544601217	1.6376426713	0.4553714642	no	yes	H	N	Q	PREDICTED: putative SERF-like protein-like
GB47098	101.7204022964	0.9002128339	0.4606192365	no	yes	H	N	Q	afadin isoform x8
GB55809	96.312340023	1.3460363909	0.4747201347	no	yes	H	N	Q	PREDICTED: hypothetical protein LOC413341
GB52077	95.3338146761	0.8590884087	0.460451811	no	yes	H	N	Q	period circadian isoform 1
GB51256	93.9592295777	1.649123307	0.5205860118	no	yes	H	N	Q	splicing factor 3a subunit 2-like
GB50170	93.0895141726	-1.2219086644	0.4818233435	no	yes	H	N	W	domon domain-containing protein cg14681-like
GB44873	83.5077502978	0.9924248346	0.4717670905	no	yes	H	N	Q	tld domain-containing protein kiaa1609 homolog isoform 1
GB46006	81.5015045396	1.2949573586	0.4965281111	no	yes	H	N	Q	nitrilase homolog 1-like
GB55873	81.1885269453	1.5079325825	0.4837615025	no	yes	H	N	Q	proteasome inhibitor pi31 subunit-like
GB53432	78.1489116175	0.9115196612	0.4797506477	no	yes	H	N	Q	PREDICTED: hypothetical protein LOC100576928 isoform 1
GB43114	74.9729696375	1.2975632084	0.4908889857	no	yes	H	N	Q	PREDICTED: uncharacterized protein LOC100872215
GB41667	73.7685746343	1.1182819496	0.4902673805	no	yes	H	N	Q	meteorin precursor
GB49325	73.7435639394	0.9383449569	0.4860422394	no	yes	H	N	Q	chromatin-remodeling complex atpase chain iswi-like
GB41801	72.195551004	1.3033301651	0.4859331258	no	yes	H	N	Q	PREDICTED: hypothetical protein LOC726643
GB53558	70.7927508763	1.8298170671	0.5109535206	no	yes	H	N	Q	PREDICTED: uncharacterized protein LOC408874 isoform X10
GB42516	68.7913230723	1.5716138404	0.4913325259	no	yes	H	N	Q	rab escort protein
GB42193	67.2884377444	1.239095284	0.5010740496	no	yes	H	N	Q	ubiquitin-conjugating enzyme e2-22 kda-like
GB46929	62.094976084	1.1674488218	0.500351988	no	yes	H	N	Q	ankyrin repeat domain-containing protein 13b-like
GB53315	60.744580234	1.0417875549	0.5056210054	no	yes	H	N	Q	PREDICTED: hypothetical protein LOC726215
GB55259	59.3239800112	1.0027279054	0.5105802959	no	yes	H	N	Q	caskin-1-like
GB49418	57.7106043068	1.1588230026	0.5156253192	no	yes	H	N	Q	mediator of rna polymerase ii transcription subunit 8 isoform 1
GB44318	52.3428892287	1.1620257189	0.5253272239	no	yes	H	N	Q	cchain structure of the h3-h4 chaperone asf1 bound to histones h3 and h4
GB55984	50.0123731829	1.1892275164	0.5223476696	no	yes	H	N	Q	protein rcc2 homolog
GB42439	49.8106976538	1.0385126946	0.5230156338	no	yes	H	N	Q	PREDICTED: hypothetical protein LOC725233
GB50220	42.3641397991	1.2607881263	0.5422960737	no	yes	H	N	Q	PREDICTED: uncharacterized protein LOC102656552
GB49603	40.7039658102	1.0449935692	0.5461254648	no	yes	H	N	Q	---NA---
GB53850	40.3966227375	1.5318582241	0.566620659	no	yes	H	N	Q	segment polarity protein dishevelled-like protein dvl-3
GB49287	37.5521894289	-1.3580093546	0.5744607715	no	yes	H	N	W	PREDICTED: hypothetical protein LOC725283
GB55145	34.7457587139	1.1521856425	0.5595648798	no	yes	H	N	Q	PREDICTED: hypothetical protein LOC409323
GB42620	33.3187359304	1.3255913955	0.5674729275	no	yes	H	N	Q	PREDICTED: hydrocephalus-inducing protein-like
GB41888	32.5741547068	1.3156902762	0.5653383794	no	yes	H	N	Q	PREDICTED: uncharacterized protein LOC100577280
GB45153	30.3638456527	0.4727000181	0.3850814411	no	yes	H	N	Q	nadh dehydrogenase
GB50865	24.9702845412	1.2315543918	0.5970935522	no	yes	H	N	Q	lysosome membrane protein 2-like
GB52221	12.7424924821	2.8772192172	0.6197209889	no	yes	H	N	Q	magnesium transporter
GB49503	8.7324262743	1.5333776167	0.6115483319	no	yes	H	N	Q	PREDICTED: hypothetical protein LOC100576262
GB47346	7.8741079191	1.2980719856	0.6097701635	no	yes	H	N	Q	f-box lrr-repeat protein 14
GB43330	26575.1901795358	2.7133698897	0.610982356	yes	yes	HPG	N	Q	cg41536 cg41536- partial
GB41428	12470.2669326412	1.6494457832	0.2896455303	yes	yes	HPG	N	Q	defensin-1 preproprotein
GB50012	5334.8002629013	0.9850036869	0.2807859474	no	yes	HPG	N	Q	PREDICTED: hypothetical protein LOC726323
GB47541	4107.0429059032	2.3386269788	0.6506691825	no	yes	HPG	N	Q	PREDICTED: hypothetical protein LOC100578485
GB50356	2649.5341248169	1.5787989136	0.300541719	yes	yes	HPG	N	Q	60s acidic ribosomal protein p2-like
GB54295	1254.4747799839	1.2774197565	0.5360860493	no	yes	HPG	N	Q	PREDICTED: beta-1-syntrophin
GB50455	1103.2965753511	0.7381023696	0.3078995234	no	yes	HPG	N	Q	ubiquitin-conjugating enzyme e2-17 kda-like
GB45374	974.1701398487	0.6570195613	0.302509491	no	yes	HPG	N	Q	40s ribosomal protein s23-like
GB48810	822.9398054893	0.7729831838	0.319550947	no	yes	HPG	N	Q	60s ribosomal protein l8
GB45910	794.9583684288	2.490388588	0.6334801592	yes	yes	HPG	N	Q	protein lethal essential for life-like
GB51223	642.8836174993	1.9096765335	0.3117253492	yes	yes	HPG	N	Q	hymenoptaecin preproprotein
GB51653	525.650463618	-1.5583773239	0.330940624	yes	yes	HPG	N	W	hypothetical protein KGM_08594
GB54468	440.1028842403	3.0726461017	0.3715762285	yes	yes	HPG	N	Q	dynein heavy chain
GB52789	402.8169795684	1.7998990526	0.3372723011	yes	yes	HPG	N	Q	60s ribosomal protein l22 isoform 1
GB43088	316.8439267324	0.7308909752	0.3440557127	no	yes	HPG	N	Q	elongation factor mitochondrial-like isoform 1
GB43727	315.2504754715	-0.7741498214	0.3519926558	no	yes	HPG	N	W	cytochrome p450 9e2
GB54605	291.7818368715	1.0682801146	0.3504465165	no	yes	HPG	N	Q	PREDICTED: hypothetical protein LOC409057
GB48171	287.344223257	1.0466156472	0.359291677	no	yes	HPG	N	Q	endothelial differentiation-related factor 1 homolog
GB45909	266.5953469483	0.9190066243	0.3622652225	no	yes	HPG	N	Q	protein lethal essential for life-like
GB43325	252.8979172239	0.8115711018	0.3614768698	no	yes	HPG	N	Q	---NA---
GB51214	237.287095595	-1.3019472562	0.3712012048	no	yes	HPG	N	W	tpa_exp: troponin t isoform 4
GB49583	227.3754619111	1.4992692647	0.3721422178	yes	yes	HPG	N	Q	40s ribosomal protein s14
GB50609	206.4728510743	0.8187086044	0.3825319245	no	yes	HPG	N	Q	heat shock protein hsp70ab-like
GB50663	206.369518992	0.9711935913	0.3709348313	no	yes	HPG	N	Q	protein l 37cc-like
GB49878	178.0720901374	1.1090690568	0.3994613215	no	yes	HPG	N	Q	probable cytochrome p450 6a14 isoform 1
GB43053	164.2769311355	-1.1758007972	0.4003736145	no	yes	HPG	N	W	short form
GB49759	161.5373163132	0.7638023972	0.3911586758	no	yes	HPG	N	Q	---NA---
GB52531	160.9604996849	1.085299376	0.3913987988	no	yes	HPG	N	Q	eukaryotic translation initiation factor 5a-like
GB51787	152.5396323575	-0.8295227835	0.4040609339	no	yes	HPG	N	W	myosin light chain alkali-like isoform 4
GB47990	144.0854945084	-1.0054644188	0.4168825766	no	yes	HPG	N	W	PREDICTED: tropomyosin-1-like
GB40883	142.390207136	1.0980152178	0.4060071709	no	yes	HPG	N	Q	PREDICTED: uncharacterized protein LOC100864656
GB44424	133.5035434744	1.0734519227	0.4087561277	no	yes	HPG	N	Q	lipoma hmgic fusion partner-like 4
GB40429	131.5762766981	0.9017572649	0.4097145905	no	yes	HPG	N	Q	ras-related protein rab-11a-like
GB50274	125.7570473401	1.2004624928	0.4211762134	no	yes	HPG	N	Q	transitional endoplasmic reticulum atpase ter94 isoform 1
GB53662	123.8213496969	2.0468484218	0.6355169981	no	yes	HPG	N	Q	upf0663 transmembrane protein c17orf28-like
GB45661	121.5347352958	1.0577743693	0.4195959793	no	yes	HPG	N	Q	PREDICTED: NEDD8-like
GB51619	115.9098469831	2.0377027663	0.4301590407	yes	yes	HPG	N	Q	proto-oncogene tyrosine-protein kinase ros
GB55318	112.8571256836	2.0714170789	0.4295322635	yes	yes	HPG	N	Q	nascent polypeptide-associated complex subunit alpha-like
GB49632	105.0263978268	0.8579240796	0.4333536679	no	yes	HPG	N	Q	succinyl- ligase
GB50709	99.9051189197	1.2197202922	0.4384243637	no	yes	HPG	N	Q	40s ribosomal protein s19a-like
GB41308	99.1893508156	-1.264993681	0.4540946574	no	yes	HPG	N	W	clone 205-like isoform 1
GB52992	94.6785431007	-0.9841758978	0.4557944317	no	yes	HPG	N	W	PREDICTED: agrin-like
GB50156	89.7663182429	0.7960802287	0.4499578015	no	yes	HPG	N	Q	PREDICTED: uncharacterized protein LOC100867734
GB55288	88.8400358794	0.8937558969	0.4638087303	no	yes	HPG	N	Q	macro domain-containing protein 2-like isoform 2
GB47565	83.0952264025	-0.9150859591	0.4703641757	no	yes	HPG	N	W	slit homolog 2
GB54818	82.9955959468	-1.0610262061	0.4725708598	no	yes	HPG	N	W	muscle lim protein mlp84b-like isoform 1
GB41589	70.9171325356	1.2410042984	0.4833515659	no	yes	HPG	N	Q	PREDICTED: putative SERF-like protein-like
GB41310	54.8091583511	-1.0235304284	0.5250905385	no	yes	HPG	N	W	clone 205-like
GB47465	51.7272044598	0.9848157482	0.5167371155	no	yes	HPG	N	Q	dna-directed rna polymerase iii subunit rpc7-like
GB47318	51.661228568	1.523980727	0.5263359739	no	yes	HPG	N	Q	abaecin precursor
GB46705	50.8694438823	-1.3411421096	0.5435205328	no	yes	HPG	N	W	PREDICTED: hypothetical protein LOC408830 isoform 1
GB43191	45.3626734948	-1.2461548156	0.5562779239	no	yes	HPG	N	W	PREDICTED: acetylcholinesterase
GB54987	44.9656464984	-1.4838868123	0.5553938871	no	yes	HPG	N	W	PREDICTED: neuroligin-1
GB48245	41.8099584552	0.9431667374	0.5432267159	no	yes	HPG	N	Q	---NA---
GB51652	41.3384797519	-1.9628638044	0.5813726644	no	yes	HPG	N	W	myosin heavy muscle isoform 1
GB44191	39.0940116424	1.1662468911	0.5616423282	no	yes	HPG	N	Q	PREDICTED: uncharacterized protein LOC100864196
GB53558	27.9073697244	1.4212794926	0.592773724	no	yes	HPG	N	Q	PREDICTED: uncharacterized protein LOC408874 isoform X10
GB44299	27.0605448949	1.1435273435	0.6073837203	no	yes	HPG	N	Q	tom1-like protein 2-like
GB55984	24.402917588	1.9123644528	0.6098460433	no	yes	HPG	N	Q	protein rcc2 homolog
GB40083	23.972588244	1.1402936722	0.6081778784	no	yes	HPG	N	Q	lysosomal thioesterase ppt2 homolog isoform 2
GB45153	17.0093122286	1.1711491322	0.6401393025	no	yes	HPG	N	Q	nadh dehydrogenase
GB52517	10.9379623709	1.1565789863	0.6511145832	no	yes	HPG	N	Q	oxysterol-binding protein 1-like isoform 1
GB48517	10.587090561	-1.571431973	0.6472578364	no	yes	HPG	N	W	PREDICTED: hypothetical protein LOC100744677
GB53576	636042.864393989	-1.3880766492	0.5438733987	no	yes	MG	N	W	apisimin precursor
GB51359	1451.6555313147	-1.285443175	0.5427545557	no	yes	MG	N	W	60s ribosomal protein l27a
GB46236	69.8387190216	-1.1599871827	0.5595400498	no	yes	MG	N	W	---NA---
GB51697	1871076.62802841	-1.248529038	0.333763944	yes	yes	L	L	W	hexamerin 70b precursor
GB44996	890772.535319904	-1.1862990429	0.3354392688	yes	yes	L	L	W	hexamerin 110 precursor
GB54507	198120.600358202	-0.6981817162	0.3345670574	no	yes	L	L	W	low quality protein: apolipophorins-like
GB42053	187638.473066788	-1.1039949877	0.3333269515	yes	yes	L	L	W	protein npc2 homolog
GB48391	149707.949964445	-1.312343721	0.3525441161	yes	yes	L	L	W	PREDICTED: hypothetical protein LOC726592
GB40136	79251.0620285934	-2.9353965329	0.3333094185	yes	yes	L	L	W	PREDICTED: trypsin-1-like
GB53623	60940.8091361594	4.0265884791	0.6815058467	yes	yes	L	L	Q	silk fibroin 3 precursor
GB53624	53880.8835582923	9.5223433232	0.4094203348	yes	yes	L	L	Q	silk fibroin 4 precursor
GB53622	50779.6611749029	9.1457048105	0.3419126049	yes	yes	L	L	Q	silk fibroin 2 precursor
GB50026	49515.9533957049	-1.506761812	0.3337224956	yes	yes	L	L	W	PREDICTED: trypsin-1-like
GB53621	42036.793137983	9.6734932234	0.3910633595	yes	yes	L	L	Q	silk fibroin 1 precursor
GB51698	33600.0310464712	-2.7965909995	0.3335629171	yes	yes	L	L	W	hexamerin
GB48109	25618.8124927275	-1.5400993815	0.3441534069	yes	yes	L	L	W	retinoid-inducible serine carboxypeptidase-like
GB42385	25503.2512387386	-0.6546041626	0.3440799946	no	yes	L	L	W	sorbitol dehydrogenase-like isoform 1
GB42427	23468.8311586713	0.8345658594	0.3454368814	no	yes	L	L	Q	PREDICTED: hypothetical protein LOC409619
GB43007	19801.0042634143	2.0923293836	0.3353991811	yes	yes	L	L	Q	glucose dehydrogenase
GB44311	17754.0426649189	-0.7576885078	0.3355334235	no	yes	L	L	W	actin related protein 1
GB43302	17657.5087008743	-1.1469655958	0.3424553694	yes	yes	L	L	W	sparc isoform 2
GB50647	17433.9629535936	-0.8500441577	0.3458008	no	yes	L	L	W	PREDICTED: hypothetical protein LOC100576248
GB42621	16390.8972854201	0.8468786085	0.3342695844	no	yes	L	L	Q	PREDICTED: uncharacterized protein LOC100863510
GB43005	14864.8903760975	1.7251157454	0.3661463723	yes	yes	L	L	Q	glucose dehydrogenase
GB42625	14677.6313822657	1.8417976632	0.3675657285	yes	yes	L	L	Q	PREDICTED: hypothetical protein LOC411330
GB43713	13920.2491018044	-1.5206255939	0.3373856965	yes	yes	L	L	W	cytochrome p450 9e2
GB46700	13440.1192574738	1.0315706309	0.3509177899	no	yes	L	L	Q	PREDICTED: hypothetical protein LOC725732
GB40077	12121.3842716189	2.3144842692	0.3757451596	yes	yes	L	L	Q	probable 4-coumarate-- ligase 3-like
GB43689	11575.7208767774	-2.9532175429	0.4258254971	yes	yes	L	L	W	PREDICTED: hypothetical protein LOC727522
GB43892	10708.8017255727	-1.6294757311	0.3421551731	yes	yes	L	L	W	10-formyltetrahydrofolate dehydrogenase
GB45681	10179.8846327729	-0.6080247242	0.3354534816	no	yes	L	L	W	peptidyl-prolyl cis-trans isomerase fkbp14-like
GB46564	8382.9209751838	-0.72317153	0.3411288513	no	yes	L	L	W	PREDICTED: hypothetical protein LOC409051
GB52938	8372.0879753319	1.6837096756	0.3358781358	yes	yes	L	L	Q	PREDICTED: hypothetical protein LOC100576253
GB43716	8087.8838920703	-0.7675988674	0.3466413319	no	yes	L	L	W	cytochrome p450 9e2
GB54419	7758.3952424124	-4.2704921853	0.3468311104	yes	yes	L	L	W	short-chain dehydrogenase reductase
GB53887	7660.5119129539	-2.2914923058	0.378970273	yes	yes	L	L	W	PREDICTED: uncharacterized protein LOC100868167
GB47224	7282.49319357	0.7665493994	0.3370244266	no	yes	L	L	Q	ecdysone-induced protein isoforms c d-like isoform 3
GB51356	7121.9798993731	-0.966374805	0.3377295967	no	yes	L	L	W	cytochrome p450 4g11
GB47303	7038.6840701053	-1.7708600432	0.3363787854	yes	yes	L	L	W	udp-glucuronosyltransferase 1-10-like
GB53672	6919.5115384447	-1.0478905069	0.336732069	no	yes	L	L	W	PREDICTED: uncharacterized protein C6orf168 isoform 1
GB53620	6839.0882214592	7.2341909688	0.3564808015	yes	yes	L	L	Q	---NA---
GB42787	6772.2227802025	-1.0797143857	0.3370917076	yes	yes	L	L	W	PREDICTED: hypothetical protein LOC100576271
GB50662	6515.0694051813	-1.337564776	0.6608923613	no	yes	L	L	W	PREDICTED: hypothetical protein LOC726182
GB52424	6316.8967135017	-1.3691269508	0.3385476247	yes	yes	L	L	W	PREDICTED: dihydropyrimidinase-like
GB43330	6100.0031544631	0.9436032584	0.3528800772	no	yes	L	L	Q	cg41536 cg41536- partial
GB43208	5694.7518729676	0.7932620032	0.3370421783	no	yes	L	L	Q	PREDICTED: hypothetical protein LOC552446
GB50265	5241.6191848107	0.5623701731	0.3429171189	no	yes	L	L	Q	glutathione s-transferase d1
GB50356	5057.1197561853	-2.0275221213	0.3452586408	yes	yes	L	L	W	60s acidic ribosomal protein p2-like
GB55490	4924.127928221	-0.6038137029	0.3406278768	no	yes	L	L	W	PREDICTED: hypothetical protein LOC410793
GB42184	4677.439679855	0.7028895823	0.3403124391	no	yes	L	L	Q	PREDICTED: hypothetical protein LOC100578621
GB43727	4652.4592949633	-2.3687826994	0.3834782178	yes	yes	L	L	W	cytochrome p450 9e2
GB42704	4610.2150977026	-0.7164084641	0.3401239166	no	yes	L	L	W	protein takeout-like
GB46366	4461.7162543404	-1.4311854335	0.3518823134	yes	yes	L	L	W	15-hydroxyprostaglandin dehydrogenase
GB48810	4280.330234457	-0.9676085915	0.3518495237	no	yes	L	L	W	60s ribosomal protein l8
GB47300	4278.6485951802	-0.6951053431	0.3381431658	no	yes	L	L	W	PREDICTED: hypothetical protein LOC100577014 isoform 1
GB48134	4228.7884086012	1.430906882	0.3799627305	yes	yes	L	L	Q	l-lactate dehydrogenase-like
GB47299	4139.3480863375	0.5612710149	0.3383382489	no	yes	L	L	Q	esterase fe4-like
GB42482	3993.651423443	-0.6382694341	0.3390716694	no	yes	L	L	W	v-type proton atpase 116 kda subunit a isoform 1-like isoform 1
GB40461	3879.5058961536	-0.9694154622	0.3387714471	no	yes	L	L	W	calreticulin isoform 1
GB42802	3739.0371125778	-0.8437688457	0.3419505513	no	yes	L	L	W	mfs-type transporter c6orf192 homolog
GB49240	3610.824523874	-1.3743476024	0.3493725753	yes	yes	L	L	W	aldehyde mitochondrial isoform 1
GB40137	3563.0521720013	-2.2124710436	0.3413271508	yes	yes	L	L	W	PREDICTED: trypsin-1
GB43298	3430.5403706393	-1.1879328437	0.4062673676	no	no	L	L	W	PREDICTED: hypothetical protein LOC725019
GB52202	3429.3467457472	-1.3292115738	0.4093033856	yes	no	L	L	W	cuticular protein 12 precursor
GB47057	3423.5329073365	0.6392271315	0.3408265922	no	yes	L	L	Q	PREDICTED: hypothetical protein LOC410918
GB54554	3376.6582939512	-1.6829301706	0.3860218352	yes	yes	L	L	W	PREDICTED: hypothetical protein LOC100576182
GB51494	3219.9711326012	1.2429763451	0.6600152808	no	yes	L	L	Q	phosphoenolpyruvate carboxykinase
GB53414	3198.7443081036	-0.8925716567	0.3399655198	no	yes	L	L	W	serine threonine-protein kinase ick-like
GB48271	3191.0028094596	0.5546976537	0.3394375712	no	yes	L	L	Q	broad-complex
GB49937	3186.083481754	-2.073731479	0.3544363551	yes	yes	L	L	W	bifunctional atp-dependent dihydroxyacetone kinase fad-amp lyase -like
GB53065	3107.4200272688	-0.7393004816	0.3445679142	no	yes	L	L	W	60s ribosomal protein l7
GB44710	3093.5012069059	-2.6593872858	0.3934410552	yes	yes	L	L	W	threonine dehydratase catabolic-like
GB55302	3037.0773478579	-0.9679190578	0.3402330337	no	yes	L	L	W	trehalose transporter 1
GB42550	2987.5830113059	0.7017930932	0.3413479167	no	yes	L	L	Q	mosc domain-containing protein mitochondrial-like
GB55701	2981.9428771886	-1.1180723523	0.3699207856	no	yes	L	L	W	aldehyde dehydrogenase family 7 member a1 homolog isoform 2
GB55389	2906.4810818769	-0.7562505789	0.3406572229	no	yes	L	L	W	PREDICTED: spondin-1
GB44204	2869.7058018183	1.6021715936	0.3403300834	yes	yes	L	L	Q	ccaat enhancer-binding protein
GB55669	2803.6911810971	-1.6587253191	0.3614354998	yes	yes	L	L	W	cytochrome p450 9e2
GB44422	2792.769443018	-1.1728053552	0.3686854342	yes	yes	L	L	W	PREDICTED: hypothetical protein LOC412543 isoform 1
GB54347	2764.5721088101	-1.0935149622	0.356930061	no	yes	L	L	W	PREDICTED: hypothetical protein LOC409604
GB40770	2754.5199728812	-2.5606600966	0.3440819912	yes	yes	L	L	W	dehydrogenase reductase sdr family member 11-like
GB42351	2718.2446757439	1.4835499322	0.3465032105	yes	yes	L	L	Q	estradiol 17-beta-dehydrogenase 12-like
GB41946	2690.969414405	-0.6360285762	0.3538926171	no	yes	L	L	W	cuticular protein analogous to peritrophins 3-d precursor
GB48203	2629.3428146915	-0.721890908	0.3412286301	no	yes	L	L	W	laminin subunit beta-1
GB50290	2598.9695773098	-0.7092061839	0.3549783779	no	yes	L	L	W	PREDICTED: uncharacterized protein LOC724917 isoform X1
GB43572	2578.8432460742	0.5901515703	0.3410641926	no	yes	L	L	Q	esterase e4- partial
GB46697	2578.6649391841	1.1971791761	0.3719612248	yes	yes	L	L	Q	carbonic anhydrase 2
GB40703	2539.9820716092	1.4038343806	0.4055301588	yes	yes	L	L	Q	PREDICTED: cadherin-23-like
GB41821	2523.5252375553	-0.7770963078	0.3439582442	no	yes	L	L	W	calcium-binding mitochondrial carrier protein aralar1
GB47542	2506.9708257613	-0.5787533502	0.3473755421	no	yes	L	L	W	eukaryotic translation initiation factor 3 subunit j isoform 1
GB55164	2496.2390406588	-1.1713354821	0.342538865	yes	yes	L	L	W	lethal giant larvae isoform 2
GB55715	2462.7001731146	0.5861360891	0.3473261684	no	yes	L	L	Q	homeobox protein cut
GB53385	2395.7403435974	-1.4153100571	0.3429378461	yes	yes	L	L	W	protein n-terminal asparagine amidohydrolase-like
GB43690	2391.4022765657	-2.5129818187	0.3611725521	yes	yes	L	L	W	PREDICTED: hypothetical protein LOC727344
GB49755	2370.3449988913	0.8121962313	0.3423294112	no	yes	L	L	Q	PREDICTED: hypothetical protein LOC410867
GB49544	2329.1482781332	-4.0387768058	0.3612900185	yes	yes	L	L	W	vitellogenin precursor
GB45458	2265.3090662546	0.8555137748	0.3423336775	no	yes	L	L	Q	udp-glucose 6-dehydrogenase-like
GB45148	2228.5930985178	-1.0585067425	0.3482379325	no	yes	L	L	W	PREDICTED: clavesin-1-like
GB41989	2219.2921578929	0.5757829835	0.3483756671	no	yes	L	L	Q	PREDICTED: midasin-like
GB49541	2167.4369760677	0.7978221561	0.3428597689	no	yes	L	L	Q	zinc finger swim domain-containing protein kiaa0913-like
GB45147	2076.6495282051	-0.8134337053	0.3533357729	no	yes	L	L	W	PREDICTED: clavesin-2-like
GB45855	2069.6267336171	-0.7531257372	0.3435707192	no	yes	L	L	W	serine protease -like
GB55301	2057.7846575918	-1.0997559834	0.3443071053	yes	yes	L	L	W	facilitated trehalose transporter tret1-like
GB40265	2053.3266834766	0.5455329428	0.3451521488	no	yes	L	L	Q	transcriptional activator protein pur-beta-b-like isoform x4
GB46701	2041.3751883885	1.3005899662	0.3611645548	yes	yes	L	L	Q	PREDICTED: hypothetical protein LOC100577709
GB53755	1995.1927315667	-3.5562746832	0.3529299462	yes	yes	L	L	W	juvenile hormone esterase precursor
GB40713	1993.1867384686	-0.7379418625	0.3439672344	no	yes	L	L	W	fabp-like protein
GB49123	1970.2288753626	-0.5609358883	0.3449952547	no	yes	L	L	W	PREDICTED: hypothetical protein LOC100577638
GB50761	1951.2073593641	-2.0709301949	0.362423775	yes	yes	L	L	W	PREDICTED: chymotrypsin-1
GB47799	1935.6644077407	1.0637868243	0.3438743527	no	yes	L	L	Q	protein hairy
GB53830	1920.7250156206	0.6356497681	0.3533098241	no	yes	L	L	Q	toll-like receptor 13-like isoform 1
GB40769	1909.167448639	-1.3264261812	0.3459677186	yes	yes	L	L	W	dehydrogenase reductase sdr family member 11-like
GB40976	1901.5851812788	1.1864864966	0.3782892634	yes	yes	L	L	Q	heat shock protein 90
GB41332	1883.1813484529	-0.9079652005	0.3464811743	no	yes	L	L	W	angiotensin-converting enzyme-like
GB42586	1872.707904546	-2.4856620465	0.3633409901	yes	yes	L	L	W	PREDICTED: hypothetical protein LOC100578874
GB55527	1851.0868537938	0.7561963356	0.3607090219	no	yes	L	L	Q	PREDICTED: hypothetical protein LOC408649
GB45973	1849.1111498059	1.323916218	0.3443686697	yes	yes	L	L	Q	aromatic-l-amino-acid decarboxylase
GB50136	1831.5957832399	-0.9254196288	0.3507632087	no	yes	L	L	W	bcl2 adenovirus e1b 19 kda protein-interacting protein 3-like isoform 1
GB40218	1829.3124458943	3.1795771835	0.3541349652	yes	yes	L	L	Q	urea transporter 2-like
GB47949	1813.2074967359	1.1676708174	0.3455927441	yes	yes	L	L	Q	PREDICTED: hypothetical protein LOC100743398
GB52789	1811.3808071883	-1.9340244471	0.3834782345	yes	yes	L	L	W	60s ribosomal protein l22 isoform 1
GB40021	1782.4300069779	-0.9455232451	0.3631235899	no	yes	L	L	W	PREDICTED: hypothetical protein LOC725387
GB43225	1742.3520727572	0.8304375192	0.3625509814	no	yes	L	L	Q	inorganic phosphate cotransporter
GB45617	1703.5713881851	0.6540006604	0.3493351074	no	yes	L	L	Q	PREDICTED: hypothetical protein LOC408561
GB48505	1698.2872647126	-0.7153587705	0.3563129583	no	yes	L	L	W	chitinase-like protein idgf4-like
GB40108	1698.2242027454	0.6339401249	0.3462889851	no	yes	L	L	Q	protein slowmo-like isoform 1
GB48273	1685.0528520073	0.546431615	0.3454183217	no	yes	L	L	Q	broad-complex core protein isoforms 1 2 3 4 5-like
GB54935	1678.7765185616	-1.0364571409	0.3477271063	no	yes	L	L	W	PREDICTED: hypothetical protein LOC551320
GB50123	1655.6021860513	-1.1098142698	0.3475508915	yes	yes	L	L	W	PREDICTED: myophilin-like
GB40999	1655.0218903722	0.9482926194	0.3568773054	no	yes	L	L	Q	PREDICTED: uncharacterized protein LOC100871385
GB53323	1584.75709667	0.7650935069	0.3490551602	no	yes	L	L	Q	probable beta-hexosaminidase fdl isoform x8
GB49580	1577.2629801015	-1.2045514313	0.3869366591	no	yes	L	L	W	PREDICTED: hypothetical protein LOC100577614
GB50985	1563.6238101492	0.6975698416	0.3498296473	no	yes	L	L	Q	yorkie homolog
GB53911	1555.3821323758	-1.5758031906	0.3891921183	yes	yes	L	L	W	PREDICTED: peritrophin-1-like
GB49649	1551.6959060324	1.3583940884	0.4162150787	yes	yes	L	L	Q	2-oxoisovalerate dehydrogenase subunit mitochondrial-like
GB47140	1536.0121241732	-1.3329417507	0.3645384132	yes	yes	L	L	W	PREDICTED: uncharacterized protein LOC409465
GB54923	1504.7076717998	-0.9663386056	0.3478112986	no	yes	L	L	W	PREDICTED: uncharacterized protein LOC100866695
GB55576	1496.4954037566	0.6473915572	0.3470974999	no	yes	L	L	Q	PREDICTED: hypothetical protein LOC408661
GB44967	1492.2334993182	0.5666007167	0.3479249292	no	yes	L	L	Q	gtp:amp mitochondrial
GB47565	1484.4852577496	-5.7847556612	0.3984140599	yes	yes	L	L	W	slit homolog 2
GB54152	1482.9344401821	0.7511875516	0.3472542304	no	yes	L	L	Q	PREDICTED: uncharacterized protein LOC408463 isoform X12
GB53503	1470.0688988429	0.666258192	0.3585796839	no	yes	L	L	Q	PREDICTED: hypothetical protein LOC100576392
GB43825	1455.0666474967	-3.075225372	0.371443864	yes	yes	L	L	W	lysosomal aspartic protease
GB48929	1452.1720916777	0.7192965708	0.3499481898	no	yes	L	L	Q	PREDICTED: hypothetical protein LOC726610
GB44585	1449.1290419711	-1.0829010619	0.3499045997	no	yes	L	L	W	PREDICTED: hypothetical protein LOC100747421
GB40806	1428.9006073926	-2.8527956966	0.3798714798	yes	yes	L	L	W	PREDICTED: hypothetical protein LOC724536
GB41720	1416.3798136	0.5561372689	0.3486671249	no	yes	L	L	Q	PREDICTED: hypothetical protein LOC727121
GB49067	1399.1104219468	-0.6265284316	0.3561177071	no	yes	L	L	W	zinc finger protein 76-like
GB50897	1374.274563522	-0.577631077	0.3524118845	no	yes	L	L	W	glycoprotein 150
GB50477	1369.5179908706	-2.1639501524	0.382786619	yes	yes	L	L	W	PREDICTED: hypothetical protein LOC100577527
GB40284	1356.1036336555	-3.0016032528	0.3564836875	yes	yes	L	L	W	probable cytochrome p450 6a14
GB41659	1347.0881915535	1.542540454	0.3530808361	yes	yes	L	L	Q	endothelin-converting enzyme 1 isoformx1
GB51278	1342.7660574846	0.6494025232	0.3500348802	no	yes	L	L	Q	innexin inx3 isoform 2
GB46031	1329.4085059916	-1.5701561512	0.351621655	yes	yes	L	L	W	vacuolar h+ atp synthase 16 kda proteolipid subunit
GB42178	1306.7826335271	0.9140382147	0.3518550378	no	yes	L	L	Q	extra macrochaetae
GB41065	1299.4180935091	1.0119396789	0.3807677619	no	yes	L	L	Q	synaptic vesicle glycoprotein 2b-like isoform 1
GB45142	1296.563770671	0.6893483476	0.3492388439	no	yes	L	L	Q	PREDICTED: hypothetical protein LOC408358
GB47693	1292.4158385273	-1.0229407718	0.3501485127	no	yes	L	L	W	PREDICTED: globin-like
GB48029	1273.9941981662	-1.7758482705	0.408679958	yes	yes	L	L	W	mitochondrial carnitine acylcarnitine carrier protein cacl-like
GB44482	1261.6306888422	0.9709472566	0.3498739782	no	yes	L	L	Q	solute carrier family 12 member 6-like isoform 1
GB48262	1253.3744905331	0.6130105542	0.3575795521	no	yes	L	L	Q	PREDICTED: hypothetical protein LOC100576671
GB55318	1253.3342501028	-1.5181851493	0.3905651816	yes	yes	L	L	W	nascent polypeptide-associated complex subunit alpha-like
GB53963	1217.8275601969	0.775136646	0.3631757495	no	yes	L	L	Q	low quality protein: short spindle protein 4-like
GB54151	1208.4198052016	0.7474889486	0.3569810661	no	yes	L	L	Q	PREDICTED: hypothetical protein LOC408463
GB48748	1202.6397245806	0.7084923069	0.3641496531	no	yes	L	L	Q	PREDICTED: hypothetical protein LOC408275
GB53565	1199.8622331212	-0.9274744113	0.3512969821	no	yes	L	L	W	endochitinase isoform 2
GB47918	1194.2349183199	-0.761774449	0.3637256422	no	yes	L	L	W	netrin receptor unc5c
GB51748	1181.5273114409	0.6976967883	0.3590343584	no	yes	L	L	Q	PREDICTED: hypothetical protein LOC724613
GB42286	1134.68255396	1.6527693074	0.3801673005	yes	yes	L	L	Q	hypothetical protein EAG_08118
GB53562	1125.3149535857	0.6263797746	0.3640218559	no	yes	L	L	Q	PREDICTED: uncharacterized protein LOC408874 isoform X10
GB52923	1123.8251178593	-1.0182097049	0.3707415862	no	yes	L	L	W	n-acetyl-d-glucosamine kinase-like
GB54693	1117.868711988	-1.3558165218	0.3617651297	yes	yes	L	L	W	fumarylacetoacetate hydrolase domain-containing protein 2a-like
GB51283	1101.9430727433	-1.9243262918	0.4167042337	yes	yes	L	L	W	retinal dehydrogenase 1-like isoform 1
GB40670	1100.7846054377	0.6026260432	0.3600562774	no	yes	L	L	Q	PREDICTED: hypothetical protein LOC409778
GB48022	1095.0529907216	-0.7468555087	0.3539457824	no	yes	L	L	W	protein henna-like isoform 2
GB47960	1092.9509672041	-0.5643274689	0.3563414549	no	yes	L	L	W	moesin ezrin radixin homolog 1
GB41912	1089.5941281602	-1.4289046002	0.3845276317	yes	yes	L	L	W	uncharacterized oxidoreductase yrbe-like
GB55452	1081.2456744287	-0.9319154454	0.3771443164	no	yes	L	L	W	apolipophorin-iii-like protein precursor
GB54239	1078.1784308348	1.0082878738	0.3597896165	no	yes	L	L	Q	zinc finger protein 93-like
GB46541	1073.8506709535	0.6178393093	0.3523167941	no	yes	L	L	Q	b( +)-type amino acid transporter 1-like isoform 2
GB52656	1068.1355657928	-0.7869538112	0.3542771212	no	yes	L	L	W	PREDICTED: uncharacterized protein LOC552154
GB52531	1063.3432636808	-0.7700100323	0.3540184527	no	yes	L	L	W	eukaryotic translation initiation factor 5a-like
GB50262	1046.6097089652	0.8508921135	0.3568791098	no	yes	L	L	Q	sodium- and chloride-dependent glycine transporter 2
GB49583	1045.7469785486	-1.5735645708	0.3823195844	yes	yes	L	L	W	40s ribosomal protein s14
GB43573	1031.6224602295	-0.6358463694	0.3634235859	no	yes	L	L	W	PREDICTED: hypothetical protein LOC725926 isoform 1
GB55237	1027.1269789112	-0.9506631	0.3626541423	no	yes	L	L	W	disco-interacting protein 2
GB48797	1023.1230089356	-1.0430388767	0.3581717658	no	yes	L	L	W	methionine-r-sulfoxide reductase b1 isoform 2
GB48936	1014.7324706084	0.7733495013	0.3541850831	no	yes	L	L	Q	facilitated trehalose transporter tret1-2 homolog
GB47498	1013.3360652108	0.6113988946	0.3551490499	no	yes	L	L	Q	PREDICTED: shootin-1-like
GB50011	1009.8603872914	-1.6292602128	0.3570362751	yes	yes	L	L	W	glutamate decarboxylase 1
GB44206	1005.4607905439	-0.8611240418	0.3554126283	no	yes	L	L	W	death-associated protein 1-like
GB41724	1000.4311532458	0.8768229009	0.3730949968	no	yes	L	L	Q	PREDICTED: hypothetical protein LOC727081
GB49632	985.8790832065	-0.9132632936	0.3651938758	no	yes	L	L	W	succinyl- ligase
GB49562	973.419799247	-1.076279612	0.3615965331	no	yes	L	L	W	PREDICTED: hexokinase-2-like
GB44043	966.6537349194	1.6224897552	0.4381349049	yes	yes	L	L	Q	PREDICTED: hypothetical protein LOC724216
GB44804	963.5984156798	0.6092661482	0.3543913551	no	yes	L	L	Q	PREDICTED: hypothetical protein LOC100578631
GB42732	958.9956922893	-0.7144108955	0.3609605897	no	yes	L	L	W	long-chain-fatty-acid-- ligase 3-like isoform 1
GB53805	956.5795198098	-1.2976382816	0.4148027262	yes	no	L	L	W	PREDICTED: hypothetical protein LOC409768
GB46363	955.275581483	-1.25051106	0.3891244914	yes	yes	L	L	W	15-hydroxyprostaglandin dehydrogenase
GB46365	951.8357082967	-1.4921597548	0.3585369094	yes	yes	L	L	W	15-hydroxyprostaglandin dehydrogenase
GB55567	945.8809159292	0.6460738798	0.3565517109	no	yes	L	L	Q	PREDICTED: hypothetical protein LOC724299
GB41602	945.6097817656	0.7381974881	0.3554502327	no	yes	L	L	Q	facilitated trehalose transporter tret1-like
GB45540	943.3655806347	0.7732670193	0.3556297608	no	yes	L	L	Q	ets dna-binding protein pokkuri-like
GB41011	932.9552511598	1.7956021574	0.3581892124	yes	yes	L	L	Q	PREDICTED: hypothetical protein LOC100578068
GB42329	928.6302882001	-0.6480770619	0.3627203279	no	yes	L	L	W	segmentation protein cap n collar-like
GB40978	926.6454500822	-0.653483721	0.3660187587	no	yes	L	L	W	vesicle-associated membrane protein synaptobrevin-binding protein
GB52995	924.4541078978	-0.5887083784	0.3573366101	no	yes	L	L	W	coiled-coil domain-containing protein 85c-like isoform 2
GB47546	917.0599444332	2.7865819202	0.6814177044	yes	yes	L	L	Q	apidaecins type 14 precursor
GB42894	916.0563552372	0.9768062395	0.3651364626	no	yes	L	L	Q	---NA---
GB42797	908.7431102691	-0.7530147089	0.3690852214	no	yes	L	L	W	protein takeout-like
GB54496	903.1409581545	0.6134374763	0.3557871173	no	yes	L	L	Q	PREDICTED: hypothetical protein LOC408963
GB42800	900.3044946336	-0.7194141282	0.3579681821	no	yes	L	L	W	protein takeout-like
GB43518	898.7343746829	1.4348878451	0.6640021375	no	yes	L	L	Q	PREDICTED: uncharacterized protein LOC100872796
GB50772	894.9360402647	1.2788230408	0.3861735139	yes	yes	L	L	Q	PREDICTED: uncharacterized protein LOC100578420 isoform X2
GB54543	882.5681377595	-1.3515734553	0.3591606281	yes	yes	L	L	W	btb poz domain-containing protein 7
GB48435	882.1672025829	-1.5127467707	0.375402346	yes	yes	L	L	W	PREDICTED: phosphotriesterase-related protein-like
GB51613	851.0078024114	0.9106056048	0.3600581728	no	yes	L	L	Q	PREDICTED: hypothetical protein LOC408570
GB40504	841.9746832376	-0.785960246	0.358998687	no	yes	L	L	W	PREDICTED: hypothetical protein LOC408957 isoform 1
GB40150	833.4224049314	1.1501262667	0.358971915	yes	yes	L	L	Q	FoxP protein
GB41427	820.7886764132	1.036204083	0.3962878366	no	yes	L	L	Q	af436842_1 catalase
GB52025	819.1834373776	-1.1747320714	0.3759097205	yes	yes	L	L	W	neprilysin 2
GB45036	818.3348609802	1.1251223857	0.3647262401	no	yes	L	L	Q	breast cancer anti-estrogen resistance protein 3-like
GB45935	817.90878803	-2.1402373498	0.3769263256	yes	yes	L	L	W	long-chain fatty acid transport protein 4-like
GB46150	816.177979966	0.7663358724	0.3715568326	no	yes	L	L	Q	hypothetical protein SINV_10496
GB45368	816.0658675085	-0.6966947376	0.3591727174	no	yes	L	L	W	serine threonine-protein phosphatase 2a catalytic subunit alpha isoform-like
GB40764	792.5976750063	-1.8110957347	0.3772455782	yes	yes	L	L	W	PREDICTED: hypothetical protein LOC414021
GB49147	786.5345078075	-1.2442203612	0.361488015	yes	yes	L	L	W	argininosuccinate synthase-like
GB55578	785.2662608774	0.8504364598	0.3650502291	no	yes	L	L	Q	PREDICTED: hypothetical protein LOC726461
GB49885	783.4777167492	-1.9003972867	0.3639749601	yes	yes	L	L	W	probable cytochrome p450 6a13 isoform 1
GB54862	782.6344132019	-1.4985543936	0.3774402951	yes	yes	L	L	W	counting factor associated protein d-like
GB49534	782.2337029162	-0.631425945	0.3610342741	no	yes	L	L	W	glucosamine--fructose-6-phosphate aminotransferase
GB47994	758.6269454324	0.5955498797	0.3598799411	no	yes	L	L	Q	PREDICTED: hypothetical protein LOC100578649
GB47506	748.0656995429	0.7301251572	0.3605246067	no	yes	L	L	Q	PREDICTED: hypothetical protein LOC725238
GB49967	737.9977605961	0.5783610411	0.3652511596	no	yes	L	L	Q	nadp-dependent malic enzyme
GB50730	735.7758613963	0.6102538771	0.360765336	no	yes	L	L	Q	heat shock 70 kda protein 4l isoform 1
GB55356	735.1425608872	1.6654777111	0.3702153414	yes	yes	L	L	Q	PREDICTED: hypothetical protein LOC552101
GB55635	722.2963073806	-0.865368034	0.3767583829	no	yes	L	L	W	camp-responsive element-binding 2-like
GB42527	715.4745948289	-1.8783458689	0.4580706229	yes	no	L	L	W	PREDICTED: hypothetical protein LOC725708
GB55451	705.9441539746	-0.7054795213	0.3747710005	no	yes	L	L	W	PREDICTED: uncharacterized protein LOC100863702
GB46629	705.7335380966	3.8121895503	0.4313708253	yes	yes	L	L	Q	PREDICTED: hypothetical protein LOC100577537
GB46274	703.6425731427	-0.9835386926	0.3658869383	no	yes	L	L	W	PREDICTED: hypothetical protein LOC100577707
GB55388	702.1538458752	-1.1284238868	0.366208467	no	yes	L	L	W	arylsulfatase j-like
GB48772	693.1674930288	0.6316256112	0.3629523866	no	yes	L	L	Q	PREDICTED: hypothetical protein LOC724909
GB50117	689.0997376733	-0.8956323052	0.3648933758	no	yes	L	L	W	PREDICTED: headcase protein-like
GB54363	679.5159602048	0.91192905	0.3672581633	no	yes	L	L	Q	low quality protein: atpase family aaa domain-containing protein 3-like
GB41042	675.0627315954	0.8453930254	0.3630023244	no	yes	L	L	Q	apoptosis regulator r1-like
GB40076	669.9292684647	0.9515922217	0.3633759411	no	yes	L	L	Q	organic cation transporter 1-like
GB48784	668.4678557074	1.2393464074	0.3636451253	yes	yes	L	L	Q	cytochrome c
GB46114	659.3191718086	0.54773813	0.3638801093	no	yes	L	L	Q	formin-like protein cg32138-like
GB54765	659.0027495794	1.2601554965	0.3664800157	yes	yes	L	L	Q	cytochrome p450 18a1
GB42624	657.9049530805	1.0545539282	0.3880802486	no	yes	L	L	Q	PREDICTED: hypothetical protein LOC726629
GB53611	653.2662828332	-0.7468206239	0.3696131942	no	yes	L	L	W	ankyrin repeat domain-containing protein 50
GB47136	652.6312257596	-0.6086605412	0.3737386312	no	yes	L	L	W	PREDICTED: hypothetical protein LOC724177
GB50829	652.3813786264	-0.8534778031	0.3669258891	no	yes	L	L	W	PREDICTED: hypothetical protein LOC413060
GB50814	648.6401774014	-1.4723526784	0.3761247252	yes	yes	L	L	W	rho guanine nucleotide exchange factor 12
GB41418	640.3681285728	1.1337347892	0.3878622335	no	yes	L	L	Q	PREDICTED: hypothetical protein LOC725217
GB45612	639.7766893181	0.6416534769	0.3771340568	no	yes	L	L	Q	tyrosine-protein phosphatase 10d-like
GB54358	638.1397278111	0.5570047124	0.36475537	no	yes	L	L	Q	growth factor receptor-bound protein 14-like
GB55186	637.7321521754	-0.7916258031	0.3670205025	no	yes	L	L	W	b( +)-type amino acid transporter 1-like
GB50225	636.6337178538	3.7586298089	0.3741080923	yes	yes	L	L	Q	PREDICTED: hypothetical protein LOC726250
GB45746	631.5845432878	-0.8995984908	0.3693045971	no	yes	L	L	W	probable cytochrome p450 6a14
GB45700	629.2264912361	-1.5998635899	0.3703814402	yes	yes	L	L	W	serine protease easter
GB52348	626.1290822657	-1.2150450663	0.3948374779	no	yes	L	L	W	probable saccharopine dehydrogenase-like isoform 1
GB46528	624.5643673998	-2.1443276398	0.4156901043	yes	yes	L	L	W	dehydrogenase reductase sdr family member 11-like
GB51303	623.8749843721	-0.7336180939	0.3694511177	no	yes	L	L	W	PREDICTED: hypothetical protein LOC724422
GB40234	622.3671574523	1.8584725192	0.3721810459	yes	yes	L	L	Q	PREDICTED: hypothetical protein LOC725246
GB53373	621.5820425492	0.9740618636	0.3701318671	no	yes	L	L	Q	leucine-rich repeat-containing protein 58-like
GB43202	617.4858573776	-0.9624429026	0.3819828179	no	yes	L	L	W	PREDICTED: hypothetical protein LOC725540
GB40678	613.591994104	0.6495457507	0.3675060733	no	yes	L	L	Q	PREDICTED: hypothetical protein LOC408374
GB50531	611.1779160225	-1.7234852479	0.3713376633	yes	yes	L	L	W	sideroflexin-3-like isoform 1
GB43228	599.2284837568	-0.5980461747	0.3690447193	no	yes	L	L	W	PREDICTED: hypothetical protein LOC408327
GB52702	598.9632138058	-1.7735244958	0.3716676392	yes	yes	L	L	W	facilitated trehalose transporter tret1-like
GB42455	594.3979795173	-0.7120947085	0.3769800745	no	yes	L	L	W	alpha-1-inhibitor 3
GB52168	588.0740631567	0.8409184682	0.3672859712	no	yes	L	L	Q	PREDICTED: uncharacterized protein KIAA0564-like isoform 1
GB40614	587.959086174	5.0459807175	0.4002849667	yes	yes	L	L	Q	vitamin k-dependent gamma-carboxylase isoform 2
GB40997	586.3818845981	-0.8380128775	0.3725197794	no	yes	L	L	W	udp-glucuronosyltransferase 2b18-like isoform x3
GB41152	579.8614997961	-0.5825819757	0.3726192624	no	yes	L	L	W	PREDICTED: uncharacterized protein C6orf106 homolog
GB55000	575.006182212	-2.7833401258	0.3825998385	yes	yes	L	L	W	hemicentin-1-like isoform x1
GB55885	570.8875773205	-1.0279724092	0.37296913	no	yes	L	L	W	protein tyrosine phosphatase type iva 1
GB44455	568.8137873311	0.761782912	0.3724123212	no	yes	L	L	Q	PREDICTED: hypothetical protein LOC100578156
GB45775	568.3839380085	-1.4247956164	0.379750587	yes	yes	L	L	W	pancreatic triacylglycerol lipase-like isoform 1
GB50010	565.5018190834	-1.4234550591	0.3938859618	yes	yes	L	L	W	leucine-rich repeat-containing protein 15-like
GB41064	563.0399695828	1.5967817565	0.3734939395	yes	yes	L	L	Q	---NA---
GB55511	562.1796655575	1.0952651162	0.3854146709	no	yes	L	L	Q	growth differentiation factor 8-like isoform 1
GB40145	557.5425267295	1.8171990226	0.3715991539	yes	yes	L	L	Q	PREDICTED: hypothetical protein LOC410449
GB46145	556.5759065317	-1.0224176129	0.3799123949	no	yes	L	L	W	sodium potassium-transporting atpase subunit beta-2-like
GB51385	555.9755602131	1.671387585	0.4125481641	yes	yes	L	L	Q	nephrin-like isoform 1
GB42193	552.6214534946	-0.5782354744	0.3765056963	no	yes	L	L	W	ubiquitin-conjugating enzyme e2-22 kda-like
GB50892	550.791996022	0.7118280649	0.3692289338	no	yes	L	L	Q	PREDICTED: uncharacterized protein LOC100577980 isoform X1
GB41096	547.3667752023	6.9742610678	0.4649384379	yes	yes	L	L	Q	---NA---
GB41792	544.1118739544	-1.2922208701	0.4167049931	no	yes	L	L	W	PREDICTED: hypothetical protein LOC411273
GB41660	543.9889554558	2.8824756585	0.3835669921	yes	yes	L	L	Q	growth differentiation factor 11-like
GB53209	543.6367360229	0.9425850121	0.3731502665	no	yes	L	L	Q	hypothetical protein EAG_15349
GB46368	540.9600671583	-0.867568198	0.3718871722	no	yes	L	L	W	15-hydroxyprostaglandin dehydrogenase
GB45736	540.5599836502	-0.7957074189	0.3719996546	no	yes	L	L	W	eh domain-containing protein 1
GB53017	540.2434438864	0.6387425719	0.3815741853	no	yes	L	L	Q	PREDICTED: hypothetical protein LOC100577397
GB50591	538.7205472956	-2.1719493763	0.378340664	yes	yes	L	L	W	PREDICTED: hypothetical protein LOC100651619
GB48171	538.5527543109	-0.9406164326	0.3862956976	no	yes	L	L	W	endothelial differentiation-related factor 1 homolog
GB51647	535.3239916151	-1.8630977628	0.376570959	yes	yes	L	L	W	4-aminobutyrate mitochondrial-like isoform 1
GB51814	533.3310163063	0.8443994422	0.3740854114	no	yes	L	L	Q	glucose dehydrogenase
GB43407	526.6995415119	1.4255901618	0.3762552657	yes	yes	L	L	Q	PREDICTED: uncharacterized protein LOC100875938
GB48289	524.3941769973	-2.314817592	0.4196915811	yes	yes	L	L	W	PREDICTED: hypothetical protein LOC726292
GB40883	524.3104411983	-1.0527932694	0.3739417795	no	yes	L	L	W	PREDICTED: uncharacterized protein LOC100864656
GB55241	522.4697578811	-0.8517015902	0.3748748649	no	yes	L	L	W	PREDICTED: hypothetical protein LOC100578246
GB48175	522.0913134987	2.8708819176	0.3837958825	yes	yes	L	L	Q	probable cytochrome p450 305a1
GB49799	512.8677503907	0.9064094443	0.3841454439	no	yes	L	L	Q	PREDICTED: battenin
GB48481	511.6412967528	0.5534342368	0.3762841226	no	yes	L	L	Q	furin-like protease isoforms 1 1-x 2-like
GB51188	509.8980371398	-0.7241366494	0.3737603891	no	yes	L	L	W	membrane-bound o-acyltransferase domain-containing protein 2-like
GB52710	508.2379328588	-1.0544915167	0.3783412905	no	yes	L	L	W	PREDICTED: hypothetical protein LOC725784 isoform 1
GB54941	505.2042596266	-1.3795210445	0.389401884	yes	yes	L	L	W	PREDICTED: hypothetical protein LOC100577142
GB40287	503.1399821859	-1.260775513	0.3777366265	yes	yes	L	L	W	PREDICTED: uncharacterized protein LOC551028 isoform 1
GB46579	495.8668988599	-0.7937976529	0.3752540234	no	yes	L	L	W	glucose-6-phosphate 1- partial
GB40429	488.8388319649	-0.9703624077	0.3758794974	no	yes	L	L	W	ras-related protein rab-11a-like
GB53349	488.1455261032	-0.6536342028	0.3750794994	no	yes	L	L	W	proteasome subunit alpha type-3
GB51744	485.8576220614	-1.0040472955	0.37793996	no	yes	L	L	W	PREDICTED: hypothetical protein LOC724439
GB54139	484.8865518597	1.6947245684	0.4165483885	yes	yes	L	L	Q	---NA---
GB53404	484.4812955478	1.5058268674	0.3743923296	yes	yes	L	L	Q	protein fork head-like isoform 1
GB40728	479.0913911006	-1.3451637691	0.4203366741	yes	yes	L	L	W	zinc metalloproteinase nas-15-like isoform 2
GB43093	474.7349802023	1.0044567411	0.3762093398	no	yes	L	L	Q	protein pthb1-like
GB43161	473.9654946177	-1.0740743147	0.3886161439	no	yes	L	L	W	PREDICTED: hypothetical protein LOC551528 isoform 2
GB53288	472.0974358144	1.6765273675	0.4624998545	yes	yes	L	L	Q	homogentisate -dioxygenase-like
GB44396	469.602650085	-0.6648175359	0.3783473631	no	yes	L	L	W	PREDICTED: atlastin
GB47995	468.2257286234	0.8850947457	0.3800052589	no	yes	L	L	Q	bmp and activin membrane-bound inhibitor homolog
GB41900	467.5684303404	0.7387080169	0.3751713443	no	yes	L	L	Q	PREDICTED: hypothetical protein LOC551663
GB41240	465.6412106127	0.8357832122	0.3845627887	no	yes	L	L	Q	aquaporin -like
GB49901	464.1411078126	0.6757648064	0.3767229301	no	yes	L	L	Q	protein bowel-like
GB46091	464.0435166431	1.0369501679	0.3792008338	no	yes	L	L	Q	PREDICTED: semaphorin-2A
GB51666	463.8318108807	-0.768234496	0.377849213	no	yes	L	L	W	cd63 antigen
GB49239	462.2017967386	-1.9918522745	0.3851192728	yes	yes	L	L	W	gamma-aminobutyric acid type b receptor subunit 2
GB53953	457.9071870815	0.5929761958	0.3767493571	no	yes	L	L	Q	solute carrier family 25 member 42-like isoform 1
GB42829	457.6506489803	-1.1957872551	0.4127669816	no	yes	L	L	W	juvenile hormone epoxide hydrolase 2
GB46073	454.9042915225	0.6883945925	0.3848279725	no	yes	L	L	Q	PREDICTED: hypothetical protein LOC100652039
GB55288	454.4456739025	-1.0358404366	0.3902733038	no	yes	L	L	W	macro domain-containing protein 2-like isoform 2
GB51095	450.4762153171	-1.4933167534	0.3935494742	yes	yes	L	L	W	cryptochrome 2
GB55497	446.4682585242	0.6760891803	0.3880539251	no	yes	L	L	Q	microphthalmia-associated transcription factor-like
GB51114	444.4514065615	-0.6194631358	0.3835801902	no	yes	L	L	W	udp-glucose:glycoprotein glucosyltransferase
GB45661	443.2277033153	-1.1073850706	0.3827343417	no	yes	L	L	W	PREDICTED: NEDD8-like
GB50943	443.0291365666	-0.7883893893	0.3800900931	no	yes	L	L	W	6-phosphofructokinase
GB53655	436.8188895043	-1.144558695	0.3811148609	no	yes	L	L	W	PREDICTED: hypothetical protein LOC724921
GB40993	434.6788559836	1.0915789405	0.3793497982	no	yes	L	L	Q	PREDICTED: cadherin-23-like
GB53312	434.6401088043	-0.5960509865	0.385227529	no	yes	L	L	W	glycerol kinase 5-like isoform 2
GB50156	428.9768504425	-0.6338565863	0.3804235034	no	yes	L	L	W	PREDICTED: uncharacterized protein LOC100867734
GB42167	427.7157679149	1.6857939029	0.3825554861	yes	yes	L	L	Q	PREDICTED: cubilin-like
GB44387	422.7822432704	1.5317508175	0.3923998605	yes	yes	L	L	Q	PREDICTED: hypothetical protein LOC724150
GB54544	422.5066559561	-0.8718701998	0.3833321587	no	yes	L	L	W	btb poz domain-containing protein 7-like
GB43576	420.3474664788	-0.9805389226	0.4087576959	no	yes	L	L	W	PREDICTED: trehalase-like
GB45547	420.026729707	-0.6524438742	0.3814418987	no	yes	L	L	W	PREDICTED: hypothetical protein LOC726958
GB54722	417.3069883992	0.9366169151	0.3802912338	no	yes	L	L	Q	serine threonine-protein kinase 17a-like
GB55434	411.5951320822	-0.7095803526	0.395603488	no	yes	L	L	W	rab gdp dissociation inhibitor beta
GB44821	410.2378728131	2.2869144095	0.3869522356	yes	yes	L	L	Q	PREDICTED: hypothetical protein LOC412813
GB44536	402.7727245545	0.7504352765	0.392579502	no	yes	L	L	Q	PREDICTED: hypothetical protein LOC100576683
GB46436	401.451219983	-0.6637482161	0.3895818513	no	yes	L	L	W	PREDICTED: hypothetical protein LOC726972
GB47504	399.9573587277	1.5293416141	0.3893086314	yes	yes	L	L	Q	histone partial
GB42378	396.2141235027	1.2079198363	0.3869808061	yes	yes	L	L	Q	PREDICTED: hypothetical protein LOC100577168
GB48309	392.5913086531	-0.7695807014	0.3940564091	no	yes	L	L	W	PREDICTED: hypothetical protein LOC552534
GB47302	392.2069077257	2.1071010874	0.4327046884	yes	yes	L	L	Q	udp-glucuronosyltransferase 1-6-like
GB46151	392.0430874361	1.1411701867	0.3914407547	no	yes	L	L	Q	PREDICTED: hypothetical protein LOC551510
GB43638	389.0651515786	-0.716750787	0.395014928	no	yes	L	L	W	protein enhancer of sevenless 2b-like
GB49021	386.3332831505	-2.0450030172	0.4076863558	yes	yes	L	L	W	cuticular protein precursor
GB47059	385.1735540776	0.7450445992	0.3836016735	no	yes	L	L	Q	protein alpha isoform-like isoform 2
GB49386	381.2426571398	-0.8374118973	0.39276468	no	yes	L	L	W	PREDICTED: hypothetical protein LOC100740040
GB46367	378.2905504297	-2.2666791406	0.4031989031	yes	yes	L	L	W	15-hydroxyprostaglandin dehydrogenase
GB54508	374.0725518175	-2.6393491913	0.4011902331	yes	yes	L	L	W	PREDICTED: hypothetical protein LOC725439 isoform 1
GB43143	373.963681322	-0.671492804	0.3867962354	no	yes	L	L	W	tubulin-specific chaperone cofactor e-like
GB49887	368.9064300329	-1.4846433902	0.3913658183	yes	yes	L	L	W	probable cytochrome p450 6a13
GB55705	366.5753434732	-1.1651450817	0.396928988	no	yes	L	L	W	inositol monophosphatase 2-like
GB42551	365.8333576067	-1.0232098535	0.4073964148	no	yes	L	L	W	PREDICTED: alpha-N-acetylglucosaminidase-like
GB54571	361.7633293077	0.7451692484	0.386534212	no	yes	L	L	Q	fact complex subunit ssrp1
GB51798	359.3336862498	-1.3025520471	0.4183130178	no	yes	L	L	W	PREDICTED: hypothetical protein LOC726887
GB51306	358.5397214192	5.1443051315	0.4515939484	yes	yes	L	L	Q	apidaecins type 14 precursor
GB41093	355.7916894467	1.9974310051	0.3947437101	yes	yes	L	L	Q	trypsin 3a1-like
GB43482	355.560560216	0.6069350615	0.3868481998	no	yes	L	L	Q	atp synthase subunit mitochondrial-like
GB51564	352.0274524454	-0.7784588201	0.3962191613	no	yes	L	L	W	prefoldin subunit 3-like
GB54397	351.2687937912	-0.9586546262	0.3930818876	no	yes	L	L	W	elongation of very long chain fatty acids protein 7-like
GB45413	351.0577398242	0.6171416277	0.3885029327	no	yes	L	L	Q	gtpase activating rap domain-like 3
GB45644	350.512008912	-1.0104788271	0.3910228874	no	yes	L	L	W	---NA---
GB46103	349.7084147957	-3.0658693381	0.4169934338	yes	yes	L	L	W	PREDICTED: hypothetical protein LOC100577161
GB51281	346.5607800596	0.8116532988	0.4042187918	no	yes	L	L	Q	PREDICTED: hypothetical protein LOC409514 isoform 1
GB46448	346.1292277237	-2.0736629269	0.4203699314	yes	yes	L	L	W	high affinity cationic amino acid transporter 1-like
GB47301	345.8794410234	-1.2608710611	0.3978101982	yes	yes	L	L	W	udp-glucuronosyltransferase 2c1-like
GB48238	345.621029182	-0.5863946538	0.3903502376	no	yes	L	L	W	upstream-binding protein 1
GB44796	345.3170511916	0.6948685699	0.3912590831	no	yes	L	L	Q	PREDICTED: hypothetical protein LOC410724
GB49022	342.8292657653	-0.6801804486	0.3915659494	no	yes	L	L	W	luc7-like protein 3-like
GB51071	341.0149779403	-1.3859742852	0.400684017	yes	yes	L	L	W	deoxyribose-phosphate aldolase-like
GB46277	339.8320312145	-0.7072208484	0.3912617135	no	yes	L	L	W	phospholipase a2 isozymes pa3a pa3b pa5
GB55395	339.4081243495	1.3018742552	0.39532713	yes	yes	L	L	Q	PREDICTED: tetraspanin-9-like
GB53625	337.8490888122	-2.2888992613	0.4839755394	yes	yes	L	L	W	PREDICTED: hypothetical protein LOC411622
GB46516	335.5054362809	1.0083196422	0.3959845083	no	yes	L	L	Q	PREDICTED: prestin-like
GB55860	333.0320617788	0.7126695477	0.3930223357	no	yes	L	L	Q	sterile alpha and tir motif-containing protein 1- partial
GB51504	332.5250245297	0.9622547256	0.3965182641	no	yes	L	L	Q	solute carrier family 23 member 2-like
GB42493	331.2699772307	-0.6990603272	0.3928617804	no	yes	L	L	W	PREDICTED: hypothetical protein LOC724749
GB51371	331.1445298304	-0.7628694142	0.3958670996	no	yes	L	L	W	glutamine synthetase
GB52115	330.5165412764	-1.1379425599	0.395690569	no	yes	L	L	W	protein creg1
GB54953	330.1540863106	-0.5876415999	0.3923647827	no	yes	L	L	W	sterol regulatory element-binding protein 2-like
GB45211	328.2379072196	-0.6468658282	0.3950452039	no	yes	L	L	W	troponin isoform 3 isoform 1
GB42832	325.0748998508	-0.8459599341	0.3961380556	no	yes	L	L	W	hypothetical protein EAI_14952
GB48560	320.6903837847	-0.6287584747	0.3945222844	no	yes	L	L	W	sodium-dependent multivitamin transporter-like
GB44030	319.4835210805	-0.5936182733	0.3941127159	no	yes	L	L	W	protein kiaa0317-like
GB45517	316.4439730989	-0.7163264195	0.3966040729	no	yes	L	L	W	e3 ubiquitin-protein ligase nedd-4
GB47694	315.4758564583	-0.9876518638	0.4201528694	no	yes	L	L	W	globin 1
GB55160	310.6866754079	-0.6385618955	0.4006125157	no	yes	L	L	W	PREDICTED: epsin-2
GB53318	309.7689024263	0.6551484408	0.3960786247	no	yes	L	L	Q	transcription factor ap-1
GB46006	309.2710425408	-0.995685149	0.3975906595	no	yes	L	L	W	nitrilase homolog 1-like
GB45614	309.0739576044	7.5160871873	0.5553627429	yes	yes	L	L	Q	chymotrypsin inhibitor-like
GB42052	308.2364686278	-1.3816762596	0.4045581651	yes	yes	L	L	W	estradiol 17-beta-dehydrogenase 2-like
GB47380	306.1542744442	1.006641423	0.405102961	no	yes	L	L	Q	histone partial
GB43876	304.6040203986	0.6101235054	0.4014523287	no	yes	L	L	Q	PREDICTED: hypothetical protein LOC726165
GB45346	303.7433243756	0.9098271993	0.4014373572	no	yes	L	L	Q	PREDICTED: hypothetical protein LOC100749391
GB47543	301.9491370165	-1.1004109942	0.4019564817	no	yes	L	L	W	PREDICTED: uncharacterized protein LOC724831 isoform X1
GB42326	301.8395789867	-0.9976367395	0.403125623	no	yes	L	L	W	glutamyl aminopeptidase-like isoform x3
GB49056	301.6159596261	0.7196881048	0.3954980836	no	yes	L	L	Q	PREDICTED: hypothetical protein LOC100578750
GB49397	297.3356504946	-2.1217185176	0.4243645055	yes	yes	L	L	W	slit homolog 1
GB41000	296.9373376731	0.7123911472	0.3969578151	no	yes	L	L	Q	PREDICTED: hypothetical protein LOC408801, partial
GB50378	295.5411959128	-0.65336795	0.4005914256	no	yes	L	L	W	zinc finger protein 426-like
GB51650	294.8031647449	0.889343091	0.3967187695	no	yes	L	L	Q	inorganic phosphate cotransporter-like
GB49955	292.4808172405	-0.8745839846	0.405684232	no	yes	L	L	W	transmembrane protein 49
GB50593	291.763403022	0.863289327	0.3995329677	no	yes	L	L	Q	protein tanc2-like isoform 1
GB54020	289.8056981156	-0.979961161	0.4150093207	no	yes	L	L	W	apolipoprotein d-like
GB50971	287.3765535098	-0.8746890072	0.4010677224	no	yes	L	L	W	dihydropyrimidine dehydrogenase
GB49826	286.2882765111	-0.7552529531	0.4010034747	no	yes	L	L	W	sterol o-acyltransferase 1-like
GB47932	285.8305746127	-0.8743443061	0.401914986	no	yes	L	L	W	headcase protein
GB53041	283.5501235936	-0.7815553113	0.4025420001	no	yes	L	L	W	cubilin-like isoform x1
GB53549	282.1722545457	-0.8691281413	0.4064366023	no	yes	L	L	W	heat shock protein beta-1-like isoform 4
GB51783	281.9694018227	-1.2927991372	0.4268513016	no	yes	L	L	W	plasma glutamate carboxypeptidase-like isoform 1
GB40824	281.5160535372	-0.6265395039	0.4013921541	no	yes	L	L	W	far upstream element-binding protein 1-like
GB42516	278.7415404026	-1.0010407241	0.4038565151	no	yes	L	L	W	rab escort protein
GB50271	278.1260922941	-0.7934043201	0.4025905698	no	yes	L	L	W	low quality protein: zinc transporter 1-like
GB50686	277.1925937872	1.1476692654	0.4038442542	no	yes	L	L	Q	transcription factor sox-2-like
GB41202	275.5157451709	0.8873370646	0.4004009943	no	yes	L	L	Q	PREDICTED: hypothetical protein LOC100577513
GB55220	273.6468671068	-1.2078407643	0.4344363221	no	yes	L	L	W	l-xylulose reductase
GB45701	273.3131663162	-1.7724523908	0.4153003993	yes	yes	L	L	W	serine protease easter
GB51305	271.7724492241	0.9381816052	0.4165658881	no	yes	L	L	Q	PREDICTED: hypothetical protein LOC551252
GB50694	271.1506348306	-0.6443566929	0.4067339436	no	yes	L	L	W	f-box lrr-repeat protein 20-like isoform 1
GB44751	270.9598202266	0.7883260107	0.4020755521	no	yes	L	L	Q	atp-binding cassette sub-family g member 4-like
GB42918	269.4909330841	-0.9232017781	0.4111161157	no	yes	L	L	W	protein nap-like
GB41874	265.9019704043	0.6018998543	0.4029490761	no	yes	L	L	Q	eukaryotic translation initiation factor 3 subunit c-like isoform 1
GB45213	264.7182399373	-1.0025945543	0.4132984983	no	yes	L	L	W	acyl- synthetase short-chain family member mitochondrial-like
GB50871	264.3055125714	-1.1290509294	0.4107860481	no	yes	L	L	W	PREDICTED: hypothetical protein LOC413736
GB43851	261.7337523677	0.5804194401	0.4047799983	no	yes	L	L	Q	PREDICTED: uncharacterized protein LOC100864194
GB49963	260.10262654	0.9686504576	0.4037141942	no	yes	L	L	Q	PREDICTED: hypothetical protein LOC726965 isoform 1
GB45927	258.7935626219	0.8786822895	0.4044606303	no	yes	L	L	Q	PREDICTED: hypothetical protein LOC724469
GB47217	256.8082221774	2.1285181961	0.4143077519	yes	yes	L	L	Q	calcitonin receptor
GB44939	256.0330079462	-1.3625191147	0.4109780354	yes	yes	L	L	W	excitatory amino acid transporter 1-like isoform x3
GB47924	255.751456662	2.1291951891	0.4096711969	yes	yes	L	L	Q	---NA---
GB55881	255.2088074172	-0.6203249602	0.4075906847	no	yes	L	L	W	solute carrier organic anion transporter family member 5a1-like
GB53314	251.8687728525	-0.6586035492	0.415926308	no	yes	L	L	W	aldehyde dehydrogenase family 3 member b1
GB49261	250.6639907481	-1.3155780831	0.4134353419	yes	yes	L	L	W	PREDICTED: hypothetical protein LOC100576662
GB42433	250.2361685786	1.0055279939	0.407184025	no	yes	L	L	Q	hypothetical protein EAI_08723
GB47395	249.9015448607	-1.0577676347	0.4188190543	no	yes	L	L	W	PREDICTED: uncharacterized protein CG7816-like
GB45303	248.9103816529	-0.6302626816	0.4139728111	no	yes	L	L	W	enoyl- hydratase domain-containing protein mitochondrial-like isoform 1
GB54361	247.7159096714	-1.8187632038	0.4574170124	yes	yes	L	L	W	metabotropic glutamate receptor-like
GB50607	245.5805006064	0.9130808407	0.4091366849	no	yes	L	L	Q	grpe protein mitochondrial
GB46026	245.3396453749	0.8218237491	0.4071784926	no	yes	L	L	Q	mitochondrial import receptor subunit tom70
GB47040	244.6695856995	1.1659543708	0.4134290837	no	yes	L	L	Q	PREDICTED: hypothetical protein LOC100643264
GB47382	244.4843857931	0.8989144271	0.4301649379	no	yes	L	L	Q	cchain structure of the h3-h4 chaperone asf1 bound to histones h3 and h4
GB42353	243.945245733	0.8290604886	0.4078393504	no	yes	L	L	Q	elongation factor tu gtp-binding domain-containing protein 1-like isoformx2
GB42794	240.6213464336	-0.7077172653	0.4117340665	no	yes	L	L	W	circadian clock-controlled isoform 1
GB47411	239.1457900096	-0.9125611141	0.4163632377	no	yes	L	L	W	glycerol kinase 3-like
GB41471	237.6697847753	0.9147080507	0.4248785635	no	yes	L	L	Q	PREDICTED: hypothetical protein LOC100577669
GB43551	236.258516023	-0.7131005987	0.4211050323	no	yes	L	L	W	PREDICTED: hypothetical protein LOC409563
GB41362	234.961515172	0.7476459236	0.410018959	no	yes	L	L	Q	PREDICTED: hypothetical protein LOC413686
GB48219	233.6634206319	-1.0582015237	0.4151414763	no	yes	L	L	W	partner of y14 and mago-like isoformx2
GB54806	232.0128713359	0.7998124507	0.4114378063	no	yes	L	L	Q	facilitated trehalose transporter tret1-like
GB50622	230.0338475345	-0.6496458172	0.4177633702	no	yes	L	L	W	voltage-gated potassium channel subunit beta-1 isoform 1
GB40615	229.4239534366	2.22475076	0.4152864115	yes	yes	L	L	Q	organic cation transporter
GB54404	229.2308874363	-1.0505369933	0.4172613417	no	yes	L	L	W	elongation of very long chain fatty acids protein aael008004- partial
GB51583	228.4197865269	1.0791844614	0.658360651	no	yes	L	L	Q	kynurenine alpha-aminoadipate mitochondrial-like
GB52893	224.2343825155	-0.6690333745	0.4162287919	no	yes	L	L	W	protein sel-1 homolog 1-like
GB43325	224.2320382785	0.8559882481	0.4131196394	no	yes	L	L	Q	---NA---
GB43409	222.2857621321	1.0540608881	0.4190868458	no	yes	L	L	Q	oocyte zinc finger isoform x2
GB42924	221.7633450447	-2.0142173538	0.4275561643	yes	yes	L	L	W	zinc transporter zip1-like
GB55007	216.425789434	-0.6398792274	0.4192979056	no	yes	L	L	W	serine protease snake
GB46570	215.539741677	0.926075485	0.4303579439	no	yes	L	L	Q	PREDICTED: uncharacterized protein LOC100871501
GB51775	214.8882219367	-0.6812334404	0.4200311105	no	yes	L	L	W	low quality protein: myosin heavy chain 95f-like
GB51989	214.4055494762	-2.8379513489	0.450655672	yes	yes	L	L	W	PREDICTED: hypothetical protein LOC100576495
GB46635	213.457739872	1.5507096573	0.4211171764	yes	yes	L	L	Q	phytanoyl- dioxygenase domain-containing protein 1 homolog
GB47541	212.3082818169	1.9408729073	0.4230914274	yes	yes	L	L	Q	PREDICTED: hypothetical protein LOC100578485
GB43310	210.6226904901	-2.2833482722	0.4701928384	yes	yes	L	L	W	vanin-like protein 1-like
GB45174	210.2223791186	-0.6767984087	0.4219189216	no	yes	L	L	W	troponin c-like
GB46222	209.6110279023	1.8845015279	0.4376142668	yes	yes	L	L	Q	odorant binding protein 13 precursor
GB53711	209.6013625884	-0.8452072405	0.421319954	no	yes	L	L	W	---NA---
GB52036	209.2000892195	-0.7220073393	0.4276978736	no	yes	L	L	W	PREDICTED: hypothetical protein LOC726247
GB44336	208.7340898704	1.0026432753	0.4312313771	no	yes	L	L	Q	protein couch potato-like
GB47975	208.2456316616	2.6524544309	0.4249486639	yes	yes	L	L	Q	esterase fe4-like
GB41589	207.7583813102	-1.7045924948	0.4389318732	yes	yes	L	L	W	PREDICTED: putative SERF-like protein-like
GB55751	205.9341609487	-1.0835867858	0.4240675547	no	yes	L	L	W	protein retinal degeneration b isoform 1
GB41338	204.7012589762	-1.9599021325	0.433307348	yes	yes	L	L	W	venom acid phosphatase acph-1 precursor
GB47805	203.7454263496	-1.9525825392	0.4339148919	yes	yes	L	L	W	peptidoglycan-recognition protein s2 precursor
GB49730	203.3551365157	0.713202566	0.4242688731	no	yes	L	L	Q	PREDICTED: hypothetical protein LOC413562
GB43137	202.9278665688	0.6952774807	0.4206081307	no	yes	L	L	Q	PREDICTED: hypothetical protein LOC726630
GB43129	201.138759427	-0.8832007165	0.4329600875	no	yes	L	L	W	PREDICTED: hypothetical protein LOC408320
GB55029	201.0103692565	1.3565997792	0.4557696273	no	yes	L	L	Q	PREDICTED: hypothetical protein LOC100576998
GB55357	198.8115809662	1.6084158602	0.4226361562	yes	yes	L	L	Q	PREDICTED: hypothetical protein LOC100577719
GB42410	198.7089772178	1.1422445271	0.4261362322	no	yes	L	L	Q	PREDICTED: hypothetical protein LOC100578816
GB48098	197.532086829	4.3358948382	0.4564531214	yes	yes	L	L	Q	PREDICTED: hypothetical protein LOC725966
GB48978	196.3769286606	0.6976530332	0.424116237	no	yes	L	L	Q	solute carrier family 22 member 8-like isoform 2
GB51941	194.0153280649	-0.879184256	0.4294314461	no	yes	L	L	W	PREDICTED: hypothetical protein LOC551529
GB48851	193.4993557268	-1.4046945343	0.4373717291	yes	yes	L	L	W	myosin heavy chain 95f- partial
GB55009	191.6347351036	0.6592575045	0.4303291313	no	yes	L	L	Q	another transcription unit protein
GB43504	191.0547387311	0.9627420574	0.4382024093	no	yes	L	L	Q	neural ectodermal development factor imp-l2
GB45185	191.0415534416	-1.2427191268	0.4309217113	no	yes	L	L	W	fas-associated factor 2-b
GB54942	190.1545935832	-1.4983770562	0.4422005511	yes	yes	L	L	W	g-protein coupled receptor mth2-like
GB55330	189.2122597794	-1.7376962819	0.4507555218	yes	yes	L	L	W	synaptic vesicle glycoprotein 2c-like
GB47465	188.6777547118	-0.8875346807	0.429689344	no	yes	L	L	W	dna-directed rna polymerase iii subunit rpc7-like
GB54260	188.3808734853	-0.9381497976	0.4325910373	no	yes	L	L	W	probable 2-oxoglutarate dehydrogenase e1 component dhktd1 mitochondrial- partial
GB41261	185.6478792495	0.6469868949	0.4273266465	no	yes	L	L	Q	PREDICTED: hypothetical protein LOC414002
GB40809	185.6331869456	-1.1548315486	0.4461211534	no	yes	L	L	W	gaba-gated ion channel isoform 1
GB48453	183.9494625121	-0.7144778175	0.430358006	no	yes	L	L	W	protein mitochondrial-like
GB52152	183.6511455299	1.3120061161	0.4281861477	no	yes	L	L	Q	tumor necrosis factor alpha-induced protein 8-like
GB55242	183.5323923592	-1.9998450512	0.4507981158	yes	yes	L	L	W	lipopolysaccharide-induced tumor necrosis factor-alpha factor homolog
GB55873	180.6658814248	-1.2169708262	0.4383393432	no	yes	L	L	W	proteasome inhibitor pi31 subunit-like
GB49708	179.9031220041	1.3975284211	0.4454251026	yes	yes	L	L	Q	synaptic vesicle glycoprotein 2c-like
GB40967	179.6930871362	1.4528437747	0.6806514208	no	yes	L	L	Q	low quality protein: tyrosine 3-monooxygenase-like
GB42719	179.4987705531	-0.6732512239	0.4322418337	no	yes	L	L	W	e3 ubiquitin-protein ligase march8-like
GB45639	178.6806870831	0.8009638714	0.4316502894	no	yes	L	L	Q	PREDICTED: hypothetical protein LOC726914
GB44168	177.5181149972	0.7512811983	0.4340870332	no	yes	L	L	Q	PREDICTED: hypothetical protein LOC408789
GB53321	176.0223513638	-0.9571012221	0.4380858748	no	yes	L	L	W	PREDICTED: hypothetical protein LOC552643
GB44330	175.9474078473	0.80254242	0.4307331102	no	yes	L	L	Q	bai1-associated protein 3-like
GB54675	175.7465930335	-0.8403016002	0.4347167507	no	yes	L	L	W	monocarboxylate transporter 7
GB49468	175.4781166751	0.6778888162	0.4304699255	no	yes	L	L	Q	PREDICTED: RRP12-like protein-like
GB53978	173.8411623737	-1.6012755925	0.4635405286	yes	yes	L	L	W	PREDICTED: hypothetical protein LOC724199 isoform 2
GB41388	173.7785705097	0.6956419926	0.441076456	no	yes	L	L	Q	glycerol-3-phosphate dehydrogenase
GB50048	173.6123203132	1.715869547	0.4383077262	yes	yes	L	L	Q	mushroom body large-type kenyon cell-specific protein 1-like
GB55405	173.6057258758	2.3570678146	0.4401505892	yes	yes	L	L	Q	eyegone
GB48653	172.4238550617	1.1268271312	0.4352598199	no	yes	L	L	Q	homeobox protein homothorax-like
GB54692	171.4904349842	-1.0543592989	0.4401285798	no	yes	L	L	W	fumarylacetoacetate hydrolase domain-containing protein 2a-like isoform x3
GB43189	170.9548753327	-0.6836584801	0.4360875316	no	yes	L	L	W	probable multidrug resistance-associated protein lethal 03659-like
GB43280	168.186144361	-0.8999942667	0.4385534374	no	yes	L	L	W	PREDICTED: amphiphysin
GB49545	167.2995443466	-1.3057570635	0.4466400361	no	yes	L	L	W	glutathione s-transferase s4
GB50435	166.6162885907	2.2243627928	0.4839881438	yes	yes	L	L	Q	zinc finger and scan domain-containing protein 22-like
GB40212	166.0074598677	1.3128665265	0.4503022476	no	yes	L	L	Q	extracellular domains-containing protein cg31004-like
GB55467	164.6469123608	2.9009476476	0.4475723915	yes	yes	L	L	Q	PREDICTED: hemicentin-1-like
GB53709	164.1044519092	-1.1662079554	0.4481565647	no	yes	L	L	W	cytochrome p450 mitochondrial isoform 2
GB47749	163.9314683781	-1.0160610172	0.4415166223	no	yes	L	L	W	PREDICTED: hypothetical protein LOC100578696
GB45313	161.961903355	-1.121263893	0.4560788298	no	yes	L	L	W	PREDICTED: hypothetical protein LOC552058
GB47831	161.0894896977	0.7103996814	0.4413929734	no	yes	L	L	Q	protein spt2 homolog
GB47120	160.0519730145	3.6399004882	0.4605360434	yes	yes	L	L	Q	sifamide receptor
GB52030	159.7088525159	-0.8308362786	0.4423911607	no	yes	L	L	W	hiv tat-specific factor 1 homolog
GB44120	158.1015287172	-2.3623210961	0.46803161	yes	yes	L	L	W	venom serine protease 34
GB54524	157.9362224868	2.1061604606	0.4560637789	yes	yes	L	L	Q	PREDICTED: uncharacterized protein LOC100872481
GB54851	157.3091210514	-1.4476455917	0.4550940164	yes	yes	L	L	W	zinc transporter 1-like
GB51797	156.6760559002	-1.7087644497	0.5108075527	yes	no	L	L	W	PREDICTED: hypothetical protein LOC726887
GB41285	155.8940118735	-0.6701905866	0.4436559969	no	yes	L	L	W	receptor-binding cancer antigen expressed on o cells-like
GB44078	153.4382330863	1.6739797061	0.4496626549	yes	yes	L	L	Q	PREDICTED: hypothetical protein LOC726335
GB42647	153.3658724961	0.7338989078	0.4424686408	no	yes	L	L	Q	PREDICTED: hypothetical protein LOC100651957
GB52052	152.4626919915	1.774919312	0.4442129624	yes	yes	L	L	Q	venom carboxylesterase-6-like
GB43167	151.6240201054	-1.5006147854	0.4597848827	yes	yes	L	L	W	af388659_31d-myo-inositol-trisphosphate 3-kinase isoform a
GB54850	150.8600245131	-0.9976329422	0.454490875	no	yes	L	L	W	zinc transporter 1-like
GB54742	150.1582146651	0.686443049	0.4444207398	no	yes	L	L	Q	serine threonine-protein kinase fused isoform x1
GB43788	147.2217264826	2.3542418651	0.4588064514	yes	yes	L	L	Q	enhancer of split mbeta
GB44551	147.0451090267	1.1741373705	0.4511288345	no	yes	L	L	Q	hemicentin-1-like isoform x10
GB51195	146.2062697101	0.8603502629	0.4462791954	no	yes	L	L	Q	protein abrupt-like isoform x5
GB55536	145.7206616849	0.7127252214	0.445610296	no	yes	L	L	Q	PREDICTED: transketolase
GB51833	143.8277038322	1.1093683865	0.4554244804	no	yes	L	L	Q	sodium-dependent nutrient amino acid transporter 1-like isoform x1
GB45092	143.7944538508	0.83983181	0.457198133	no	yes	L	L	Q	carbonic anhydrase-related protein 10-like
GB43311	143.5404560202	-2.0748375616	0.4750362295	yes	yes	L	L	W	vanin-like protein 1-like
GB42673	143.3804617798	2.7684349901	0.4574541949	yes	yes	L	L	Q	retinol dehydrogenase 10-a-like
GB55331	142.3412173894	-1.2975889216	0.4589159286	no	yes	L	L	W	PREDICTED: uncharacterized protein LOC100870527
GB51051	141.578696658	1.2061184521	0.4488297577	no	yes	L	L	Q	PREDICTED: hypothetical protein LOC725082
GB47804	139.1873765933	0.7852463714	0.452389874	no	yes	L	L	Q	peptidoglycan-recognition protein lb
GB55997	137.7585975419	2.200458015	0.4615407438	yes	yes	L	L	Q	PREDICTED: hypothetical protein LOC552297
GB48845	135.9228627506	0.6893834469	0.4522462986	no	yes	L	L	Q	probable rrna-processing protein ebp2 homolog
GB45806	135.5727131265	-1.0371846339	0.4587343932	no	yes	L	L	W	unc93-like protein mfsd11- partial
GB43924	133.9946741088	-1.4628522254	0.464827503	yes	yes	L	L	W	hypothetical protein EAI_08695
GB44006	131.6795586801	-2.5706091416	0.4921389568	yes	yes	L	L	W	alkylglycerol monooxygenase-like
GB40773	129.9073882872	-1.4470037636	0.4836597256	no	yes	L	L	W	PREDICTED: uncharacterized protein C5orf4 homolog isoform 1
GB54721	129.0763119411	0.8609017879	0.4573590253	no	yes	L	L	Q	hypothetical protein EAG_00874
GB42271	129.0523033764	0.6858471995	0.4583637726	no	yes	L	L	Q	PREDICTED: uncharacterized protein LOC412927 isoform X1
GB48745	128.9711288519	-1.0808823502	0.4646416593	no	yes	L	L	W	5 -nucleotidase domain-containing protein 3-like
GB46763	128.691900442	-1.0272865443	0.4743379417	no	yes	L	L	W	excitatory amino acid transporter 3
GB54315	127.5662871065	-2.1690783486	0.4840530714	yes	yes	L	L	W	PREDICTED: hypothetical protein LOC724126
GB47381	125.1784049678	0.9495646722	0.460202181	no	yes	L	L	Q	cchain drosophila nucleosome structure
GB54861	125.0590283158	-1.5588523833	0.4829775864	yes	yes	L	L	W	counting factor associated protein d-like
GB40972	124.784752052	-1.1852726237	0.4683026458	no	yes	L	L	W	facilitated trehalose transporter tret1-like
GB43092	124.7254805445	-0.8240545926	0.4667018952	no	yes	L	L	W	cyclin-dependent kinase 5
GB55943	124.5900221435	0.761677757	0.4705360869	no	yes	L	L	Q	protein fam114a2-like
GB51815	124.4293403687	1.6383072892	0.6789591814	no	yes	L	L	Q	glucose dehydrogenase
GB44774	123.7717285176	-3.0367892324	0.5102145941	yes	yes	L	L	W	argininosuccinate lyase-like
GB52026	123.588612831	-0.7320120891	0.468208311	no	yes	L	L	W	PREDICTED: hypothetical protein LOC726092
GB48250	122.9364446615	-0.8757274083	0.4744734196	no	yes	L	L	W	gamma-glutamylcyclotransferase cg2811-like
GB42822	121.0271949039	-1.3081263952	0.4942170848	no	yes	L	L	W	chitooligosaccharidolytic beta-n-acetylglucosaminidase-like
GB47091	119.9050266999	-0.8770776248	0.4753037701	no	yes	L	L	W	PREDICTED: uncharacterized protein LOC409422
GB51112	117.5675735662	-0.7660430197	0.4746826445	no	yes	L	L	W	PREDICTED: hypothetical protein LOC552275
GB41545	117.5557278606	-1.5682629604	0.4785904813	yes	yes	L	L	W	ecdysteroid-regulated 16 kda
GB42741	117.3015875475	-1.9374705468	0.4837783315	yes	yes	L	L	W	PREDICTED: uncharacterized protein LOC100869843
GB51273	117.0008087589	-1.5421749999	0.5117925451	no	yes	L	L	W	PREDICTED: hypothetical protein LOC413802
GB51737	116.4339799335	1.0372071919	0.4744633323	no	yes	L	L	Q	trafficking kinesin-binding protein milt isoform x7
GB46449	116.1787173979	0.6760928224	0.4678056922	no	yes	L	L	Q	cell growth-regulating nucleolar
GB47966	115.162473299	-0.8551609086	0.4780350284	no	yes	L	L	W	PREDICTED: anosmin-1-like
GB43722	114.3390850445	-1.1446419969	0.4768410746	no	yes	L	L	W	nadph oxidase 5
GB49075	114.189151701	0.6597987114	0.468603892	no	yes	L	L	Q	---NA---
GB42306	114.1038658732	-0.8653515033	0.4747118048	no	yes	L	L	W	atp-dependent rna helicase vasa
GB50251	113.9513032928	1.2710407303	0.4689497389	no	yes	L	L	Q	PREDICTED: uncharacterized protein C15orf61 homolog
GB50235	113.5492389771	-0.8315186032	0.4815623285	no	yes	L	L	W	PREDICTED: hypothetical protein LOC726616
GB46817	112.7645765393	0.9739570402	0.4836663664	no	yes	L	L	Q	transcription elongation regulator 1-like isoform x1
GB53449	111.9788417752	0.8386721745	0.4813480509	no	yes	L	L	Q	longitudinals lacking isoforms n o w x y-like isoform x57
GB44424	110.8279088593	-1.0962727466	0.4790910144	no	yes	L	L	W	lipoma hmgic fusion partner-like 4
GB44528	110.5583102784	0.9888591249	0.4777607282	no	yes	L	L	Q	centrosomal and chromosomal factor
GB44673	109.9499090379	-0.7411967817	0.4782295645	no	yes	L	L	W	autophagy-related protein 2 homolog b
GB43717	106.6786796029	-0.9592750729	0.4867583334	no	yes	L	L	W	---NA---
GB41569	106.207642727	0.7476430892	0.4833106904	no	yes	L	L	Q	upf0364 protein c6orf211 homolog
GB50342	105.8441403828	-1.2077537218	0.4845775376	no	yes	L	L	W	paired box protein pax-6-like
GB48557	105.8322874716	0.9263703767	0.475779666	no	yes	L	L	Q	neutral and basic amino acid transport protein rbat-like
GB47139	105.6708646462	-1.0155977492	0.4903630763	no	yes	L	L	W	calcium-activated potassium channel slowpoke-like
GB41414	105.6337883614	1.5558578298	0.4973002475	yes	yes	L	L	Q	PREDICTED: lachesin-like
GB52171	105.2828941013	0.8336748079	0.4763027497	no	yes	L	L	Q	PREDICTED: hypothetical protein LOC550870 isoform 2
GB42731	104.7191433229	-1.7169628793	0.5012516764	yes	yes	L	L	W	PREDICTED: hypothetical protein LOC100576876
GB44299	103.9517561153	-0.8259689008	0.4862232025	no	yes	L	L	W	tom1-like protein 2-like
GB44987	103.3575234896	-1.7123848596	0.4935769637	yes	yes	L	L	W	vesicular glutamate transporter -like
GB51223	102.5066103149	3.2303595843	0.5304438519	yes	yes	L	L	Q	hymenoptaecin preproprotein
GB52793	101.1295108511	0.6799182615	0.4818041664	no	yes	L	L	Q	synaptic vesicle glycoprotein 2b-like
GB43882	100.9364590079	1.0563328961	0.4879304851	no	yes	L	L	Q	alpha-mannosidase 2
GB40503	100.4619343099	0.9783761054	0.4823144868	no	yes	L	L	Q	d-3-phosphoglycerate dehydrogenase-like
GB52984	100.0415936964	0.7676729735	0.4828161377	no	yes	L	L	Q	PREDICTED: hypothetical protein LOC409983
GB50425	99.1713817935	3.9305838273	0.5179818341	yes	yes	L	L	Q	PREDICTED: uncharacterized protein LOC100879930
GB50554	99.0201160717	-0.8207860007	0.4887333732	no	yes	L	L	W	negative elongation factor a-like
GB50630	98.5097121553	-0.7886858914	0.4884789805	no	yes	L	L	W	sodium potassium calcium exchanger 3-like
GB43245	98.2328493451	0.8389760255	0.4891245075	no	yes	L	L	Q	calcium calmodulin-dependent 3 -cyclic nucleotide phosphodiesterase 1c
GB43114	97.5834814632	-0.8459847085	0.490505568	no	yes	L	L	W	PREDICTED: uncharacterized protein LOC100872215
GB49232	97.398310125	0.6995109622	0.4889755392	no	yes	L	L	Q	probable rna-binding protein orb2-like
GB50239	96.6032055838	1.9792131925	0.5111184616	yes	yes	L	L	Q	short branched chain specific acyl- mitochondrial-like
GB42292	94.1176682225	1.2902610761	0.500440068	no	yes	L	L	Q	nucleolysin tia-1 isoform p40-like
GB48080	93.6564785022	-0.8809318175	0.4969603264	no	yes	L	L	W	PREDICTED: trypsin-1
GB44328	93.5699706598	1.1438820115	0.4934797879	no	yes	L	L	Q	PREDICTED: hypothetical protein LOC411197
GB41670	93.0376565208	1.4766119579	0.4913769887	no	yes	L	L	Q	inorganic phosphate cotransporter-like
GB48584	91.7004727347	1.4039826204	0.4999499702	no	yes	L	L	Q	PREDICTED: hypothetical protein LOC100577900
GB52467	89.9754181956	-0.79332394	0.4986218322	no	yes	L	L	W	PREDICTED: hypothetical protein LOC408695
GB48384	88.6365386018	-0.8483579023	0.5017255685	no	yes	L	L	W	udp-glucuronic acid decarboxylase 1-like
GB43276	88.5810185537	-0.7935677884	0.5018916225	no	yes	L	L	W	aminopeptidase n-like
GB40945	87.796071116	-2.3267537784	0.5327312024	yes	yes	L	L	W	dipeptidase 1-like
GB43337	87.7275082958	0.7510391737	0.4976198864	no	yes	L	L	Q	bifunctional heparan sulfate n-deacetylase n-sulfotransferase-like
GB52757	87.190680319	0.9091955122	0.4967960876	no	yes	L	L	Q	PREDICTED: uncharacterized protein LOC408473 isoform 1
GB49886	86.7090624424	-1.0414068051	0.507456243	no	yes	L	L	W	probable cytochrome p450 6a14
GB50922	86.3323889658	1.0723448225	0.5201422012	no	yes	L	L	Q	dna replication licensing factor mcm8
GB44775	85.8862477732	-2.3829541206	0.5518767998	yes	yes	L	L	W	estradiol 17-beta-dehydrogenase 12-like
GB40611	85.6165815538	1.1190751067	0.4981618832	no	yes	L	L	Q	PREDICTED: hypothetical protein LOC725085
GB53447	85.4179612889	0.8848883476	0.5000521849	no	yes	L	L	Q	hypothetical protein SINV_00810
GB41901	85.2019268966	-0.8383478073	0.5093166149	no	yes	L	L	W	protein phosphatase ptc7 homolog
GB45203	84.6348308136	1.1307418234	0.4997660794	no	yes	L	L	Q	PREDICTED: uncharacterized protein LOC100865423
GB41997	84.5633537565	0.9961667213	0.5076470577	no	yes	L	L	Q	camp-specific 3 -cyclic phosphodiesterase
GB55295	82.6451689099	-1.3552143514	0.5288004433	no	yes	L	L	W	bis(5 -nucleosyl)-tetraphosphatase
GB48956	82.3637246235	0.7680053027	0.5019765053	no	yes	L	L	Q	cytochrome b-c1 complex subunit 10
GB40222	80.6308073218	-0.9597374332	0.5149629876	no	yes	L	L	W	cyclin-dependent kinase 2 isoform 2
GB53579	79.6046911193	3.0729360069	0.5441997615	yes	yes	L	L	Q	PREDICTED: glucosylceramidase-like
GB49154	78.9998525448	-0.7804556962	0.5119525088	no	yes	L	L	W	bcl-2-related ovarian killer protein homolog a
GB49169	78.9036472351	-0.8648345994	0.5164415992	no	yes	L	L	W	PREDICTED: hypothetical protein LOC100647415 isoform 1
GB48310	78.8953320419	1.5944702133	0.509184095	yes	yes	L	L	Q	zinc transporter zip1-like
GB43877	78.8782528106	1.0771339869	0.5148260989	no	yes	L	L	Q	PREDICTED: aquaporin-like
GB55854	78.6052163037	-0.8602063478	0.5153547129	no	yes	L	L	W	ubiquitin-protein ligase e3b-like
GB45735	77.60248877	-1.2285834036	0.531472691	no	yes	L	L	W	eh domain-containing protein 1
GB52156	76.8798981274	-0.8236009865	0.5191243237	no	yes	L	L	W	PREDICTED: uncharacterized protein LOC100864466
GB45423	75.2123871345	0.8988548756	0.5138495297	no	yes	L	L	Q	ubiquitin-conjugating enzyme e2q-like protein cg4502-like
GB45456	74.8350261236	-1.1907462578	0.5228181406	no	yes	L	L	W	PREDICTED: uncharacterized protein LOC100872485
GB51109	74.7485182812	1.3672538588	0.5199773965	no	yes	L	L	Q	PREDICTED: hypothetical protein LOC100578797
GB44822	74.408828503	1.667092024	0.5359640698	no	yes	L	L	Q	---NA---
GB46749	73.2370576908	2.3617778309	0.5602028639	yes	yes	L	L	Q	PREDICTED: endochitinase-like
GB55145	72.0869121013	-1.024293654	0.5249762411	no	yes	L	L	W	PREDICTED: hypothetical protein LOC409323
GB46527	71.9977037634	-2.1785141754	0.5742222436	yes	yes	L	L	W	dehydrogenase reductase sdr family member 11-like
GB43248	71.9963677998	-2.7750489498	0.5720735021	yes	yes	L	L	W	alpha glucosidase 2 precursor
GB45938	71.2379156812	1.0958721597	0.520757122	no	yes	L	L	Q	aromatic-l-amino-acid decarboxylase-like
GB47077	69.3427632797	-2.0019919775	0.54726938	yes	yes	L	L	W	hexokinase type 2-like
GB43468	69.3398953535	0.9021637409	0.5213551063	no	yes	L	L	Q	camp-dependent protein kinase catalytic subunit isoform 1
GB54545	69.2360232799	-0.8895209424	0.5309723127	no	yes	L	L	W	---NA---
GB46218	68.9962902708	-0.8186588014	0.5277533976	no	yes	L	L	W	PREDICTED: transferrin-like
GB45875	68.789978294	-2.0642133958	0.5472324375	yes	yes	L	L	W	methuselah-like protein 10
GB40114	67.6873652499	2.7877326508	0.5409612389	yes	yes	L	L	Q	homeobox protein ceh-19-like
GB40716	67.3149028687	-0.8487776467	0.5310649986	no	yes	L	L	W	fatty acid-binding adipocyte-like
GB50590	66.8405242735	-1.0192969971	0.5341787153	no	yes	L	L	W	---NA---
GB47563	66.4925941462	-3.8240135037	0.6121237937	yes	yes	L	L	W	slit homolog 3
GB48055	66.2189341581	-0.8564460141	0.5354465362	no	yes	L	L	W	endothelin-converting enzyme 2 isoform 1
GB43710	65.9461649087	-2.6598429283	0.5766204496	yes	yes	L	L	W	cytochrome p450 9e2-like
GB52833	65.2583739525	-0.8355571878	0.5352721837	no	yes	L	L	W	PREDICTED: hypothetical protein LOC100578668
GB45757	64.9991462164	-0.9025353239	0.5357008974	no	yes	L	L	W	insulin gene enhancer protein isl-1-like
GB46429	64.8738449189	-1.2201291583	0.5394192955	no	yes	L	L	W	n-(5-amino-5-carboxypentanoyl)-l-cysteinyl-d-valine synthase isoform x2
GB42612	64.6366735082	-2.087133676	0.6056783729	yes	no	L	L	W	PREDICTED: hypothetical protein LOC726950
GB49152	63.9472543827	-0.9513313903	0.5396665504	no	yes	L	L	W	tbc1 domain family member 24-like
GB46679	63.8425273442	-2.9127710397	0.6010877198	yes	yes	L	L	W	PREDICTED: hypothetical protein LOC100649956
GB49552	63.2378703574	-1.0482647407	0.5458402204	no	yes	L	L	W	venom protease
GB40229	61.9508805071	0.8355586007	0.5393666216	no	yes	L	L	Q	collagen alpha-2 chain-like
GB47223	60.9571130105	1.3283535734	0.5538366715	no	yes	L	L	Q	ecdysone-induced protein 75
GB43367	60.2205425463	0.8545695161	0.5382538179	no	yes	L	L	Q	PREDICTED: hypothetical protein LOC725108
GB48269	59.9174267265	2.0017104576	0.5561261214	yes	yes	L	L	Q	PREDICTED: hypothetical protein LOC100577569
GB41967	57.0907175206	1.1330580553	0.5478641184	no	yes	L	L	Q	hypothetical protein EAI_15424
GB51845	56.9584868896	1.2230612132	0.5450632476	no	yes	L	L	Q	PREDICTED: hypothetical protein LOC725346
GB53119	56.8664178312	-1.310589761	0.5564737948	no	yes	L	L	W	---NA---
GB53442	56.4310464324	1.7432574404	0.5709006547	no	yes	L	L	Q	zinc finger protein 711-like isoform 1
GB49385	56.143510035	0.8002597932	0.5521597663	no	yes	L	L	Q	PREDICTED: hypothetical protein LOC100644221
GB54121	55.9332578057	-0.9113479722	0.5541321022	no	yes	L	L	W	---NA---
GB42524	55.6235974444	-1.3197986378	0.5653877015	no	yes	L	L	W	---NA---
GB42044	55.3527127959	-0.8959837692	0.5547375852	no	yes	L	L	W	---NA---
GB41760	53.6105468719	1.0559064072	0.5664151735	no	yes	L	L	Q	lipase 3-like
GB55884	53.570392505	-1.0636813853	0.5661683276	no	yes	L	L	W	---NA---
GB53888	52.5558619562	-1.1347050031	0.5691031472	no	yes	L	L	W	protein g12-like
GB45919	50.775237473	-1.5553568363	0.5747994286	no	yes	L	L	W	organic cation transporter-like
GB51196	49.7110901937	1.4110566427	0.5701801629	no	yes	L	L	Q	PREDICTED: hypothetical protein LOC100578394
GB45911	49.700459297	-1.5195109469	0.5788531008	no	yes	L	L	W	protein lethal essential for life-like
GB45880	49.4821305638	-2.0680834348	0.5900879066	yes	yes	L	L	W	ubiquinone biosynthesis protein coq4 mitochondrial-like
GB42408	48.9582028766	0.826934571	0.5631163001	no	yes	L	L	Q	discoidin domain-containing receptor 2-like isoform x2
GB48953	48.8039943846	1.8059559594	0.5718784233	yes	yes	L	L	Q	PREDICTED: uncharacterized protein LOC102679713 isoform X1
GB51107	48.5750347547	-1.2912376338	0.5812883606	no	yes	L	L	W	PREDICTED: hypothetical protein LOC100578731
GB41369	47.3126520024	-0.9386190602	0.5737986299	no	yes	L	L	W	PREDICTED: caspase-like
GB45321	46.6424462243	0.8416190147	0.5690312436	no	yes	L	L	Q	---NA---
GB46507	46.5377618762	1.2170824252	0.5743576344	no	yes	L	L	Q	PREDICTED: hypothetical protein LOC552040
GB54416	46.4451192325	-0.955467951	0.5802280104	no	yes	L	L	W	signal transducer and activator of transcription c-like isoform x2
GB47656	46.3408623669	-1.4214656701	0.5846558571	no	yes	L	L	W	lactosylceramide 4-alpha-galactosyltransferase-like
GB52466	46.3374707516	-1.0645975407	0.5776534667	no	yes	L	L	W	PREDICTED: hypothetical protein LOC408696
GB40598	46.2281015149	0.9530287387	0.5714619472	no	yes	L	L	Q	low quality protein: bumetanide-sensitive sodium- -chloride cotransporter
GB51348	46.2183541514	0.8851393174	0.5758324094	no	yes	L	L	Q	low quality protein: rootletin-like
GB43940	43.7219472043	-1.5264184872	0.6018277486	no	yes	L	L	W	---NA---
GB54997	43.5421019783	-0.97177181	0.5854906281	no	yes	L	L	W	PREDICTED: hypothetical protein LOC408641 isoform 1
GB53160	43.246823973	1.2094987837	0.5814765781	no	yes	L	L	Q	---NA---
GB51512	42.7297044645	1.3059033668	0.5843048732	no	yes	L	L	Q	PREDICTED: uncharacterized protein LOC100869963
GB46085	42.7072029142	-0.9990834062	0.5878315476	no	yes	L	L	W	PREDICTED: hypothetical protein LOC100577552, partial
GB55312	42.6507244888	2.2269496855	0.5912809712	yes	yes	L	L	Q	PREDICTED: hypothetical protein LOC100577522
GB55214	42.2915898796	-2.0189266535	0.6143139022	yes	yes	L	L	W	major royal jelly protein 8 precursor
GB54541	41.9700339167	1.049225014	0.5810992466	no	yes	L	L	Q	PREDICTED: hypothetical protein LOC100577408
GB49249	41.8346503598	-1.1378836467	0.5966595251	no	yes	L	L	W	comm domain-containing protein 4-like
GB42272	41.7125019883	0.8925552723	0.5814039403	no	yes	L	L	Q	usher syndrome type-1g protein homolog isoform 1
GB53452	41.6961851354	0.8928979798	0.58172096	no	yes	L	L	Q	PREDICTED: hypothetical protein LOC100578026
GB55216	41.6344803899	-1.8244339664	0.6045952277	no	yes	L	L	W	protein yellow-like
GB45778	40.9154951038	-2.1723383169	0.6270446878	yes	yes	L	L	W	hypothetical protein EAG_12947
GB53235	39.7392531443	0.8580799849	0.5873560703	no	yes	L	L	Q	PREDICTED: hypothetical protein LOC100643488
GB42434	39.0433429937	2.5324584015	0.6029672294	yes	yes	L	L	Q	PREDICTED: chitotriosidase-1-like
GB41998	39.0167301401	0.9314858278	0.5908500339	no	yes	L	L	Q	camp-specific 3 -cyclic isoforms n g-like
GB41302	38.5699904142	-2.2326542039	0.6327953388	yes	yes	L	L	W	venom acid phosphatase acph-1-like
GB46305	38.5358070035	-1.8227329392	0.6114598146	no	yes	L	L	W	sn1-specific diacylglycerol lipase beta-like
GB50522	38.181471232	1.2768552016	0.5952402271	no	yes	L	L	Q	PREDICTED: hypothetical protein LOC726457
GB47119	37.7382193282	4.091225491	0.6434777833	yes	yes	L	L	Q	sifamide receptor
GB49738	37.4223493215	2.5778998874	0.6118498888	yes	yes	L	L	Q	photoreceptor-specific nuclear receptor
GB48903	37.2423402503	-1.5639682902	0.6157178042	no	yes	L	L	W	tpa_inf: pyrokinin-receptor-like g protein-coupled receptor
GB43688	37.2341425917	-1.9050399482	0.6635589264	no	no	L	L	W	PREDICTED: hypothetical protein LOC100578392
GB47806	36.7613672177	0.9163927815	0.5962985058	no	yes	L	L	Q	PREDICTED: hypothetical protein LOC551249 isoform 2
GB41264	35.9996410183	1.0765579909	0.5999585835	no	yes	L	L	Q	PREDICTED: nucleoredoxin-like
GB42072	35.2885861333	-1.502130358	0.6169263113	no	yes	L	L	W	PREDICTED: hypothetical protein LOC726260
GB48058	35.0914229867	0.8984685918	0.6027314083	no	yes	L	L	Q	ecdysone receptor isoform a
GB42135	34.2203774468	-1.6329902455	0.6268406464	no	yes	L	L	W	tpa_inf: pyrokinin-receptor-like g protein-coupled receptor
GB43881	33.7360127988	1.2545225388	0.6168392278	no	yes	L	L	Q	alpha-mannosidase 2-like
GB43745	33.2695646047	-1.4216511585	0.6217240326	no	yes	L	L	W	PREDICTED: hypothetical protein LOC100577021
GB54472	32.7625273556	1.0924570016	0.6103944541	no	yes	L	L	Q	hypothetical protein EAI_08841
GB46435	32.2322938163	-1.2893555033	0.6234324265	no	yes	L	L	W	---NA---
GB54863	30.886844733	-1.3174867138	0.6286226349	no	yes	L	L	W	counting factor associated protein d-like
GB53752	30.5867179941	-1.0578446871	0.6248017952	no	yes	L	L	W	---NA---
GB41230	29.8418572848	0.9510099428	0.6197250922	no	yes	L	L	Q	t family of potassium channels protein 7-like
GB55307	28.566214399	-1.6194106002	0.6415226721	no	yes	L	L	W	cancer susceptibility candidate protein 1 homolog
GB49122	27.5240699288	-1.5614519277	0.6455214232	no	yes	L	L	W	---NA---
GB49809	26.9074746499	1.9684134731	0.6487308277	no	yes	L	L	Q	PREDICTED: uncharacterized protein LOC100865094
GB41010	26.6161867932	0.9027737942	0.6335203267	no	yes	L	L	Q	PREDICTED: uncharacterized protein LOC100868065
GB45411	26.5606667451	1.0073192958	0.6329206647	no	yes	L	L	Q	gtpase activating rap domain-like 3
GB53037	26.4333097959	1.2196836823	0.6336270017	no	yes	L	L	Q	brain protein 44-like isoform 1
GB50921	26.2035378916	0.9363942523	0.6338023595	no	yes	L	L	Q	dna replication licensing factor mcm8
GB40016	25.154823932	1.1256610278	0.6381302935	no	yes	L	L	Q	diacylglycerol kinase 1
GB49691	24.9282299017	1.0342678349	0.6413978003	no	yes	L	L	Q	PREDICTED: uncharacterized protein LOC100862986
GB53923	24.9032879077	1.8349645151	0.6459656106	no	yes	L	L	Q	PREDICTED: hypothetical protein LOC724993
GB49327	24.8477928076	-1.3218037598	0.6495088375	no	yes	L	L	W	fatty acyl- reductase cg5065-like
GB43224	24.4715041231	1.1276528736	0.6425158875	no	yes	L	L	Q	---NA---
GB40617	24.1550605312	1.3252923389	0.6442921882	no	yes	L	L	Q	leucine-rich repeat transmembrane protein flrt1-like
GB44494	23.6949431372	1.7882375413	0.6532338139	no	yes	L	L	Q	arylsulfatase b-like
GB48135	23.181575088	1.0842413585	0.6466404279	no	yes	L	L	Q	l-lactate dehydrogenase-like
GB42275	22.9658755916	-1.4634948009	0.6562845431	no	yes	L	L	W	PREDICTED: hypothetical protein LOC100576591
GB42460	21.842146857	-1.390339429	0.6604468868	no	yes	L	L	W	glucose dehydrogenase
GB45532	21.7397069537	1.6150666413	0.6532770792	no	yes	L	L	Q	zinc finger protein 643-like
GB53926	21.3111010431	1.0758726285	0.6579537689	no	yes	L	L	Q	PREDICTED: uncharacterized protein LOC100863535
GB50451	20.9877530659	-2.228718765	0.6717930121	no	yes	L	L	W	PREDICTED: hypothetical protein LOC551656 isoform 2
GB54776	20.8326360926	-1.3301557505	0.6630593821	no	yes	L	L	W	pyridoxine pyridoxamine 5 -phosphate oxidase-like
GB44513	20.500424285	1.3719556545	0.6567418584	no	yes	L	L	Q	cytochrome p450 4c3
GB44711	20.2211531847	-1.7477007509	0.6688547177	no	yes	L	L	W	threonine dehydratase catabolic-like
GB51285	18.2281958725	-1.3018477828	0.6702611689	no	yes	L	L	W	---NA---
GB41765	17.9271357043	1.1378735391	0.6660047887	no	yes	L	L	Q	---NA---
GB48274	17.3042096252	1.0756485517	0.6675592135	no	yes	L	L	Q	calmodulin-like isoformx2
GB53928	17.1866000395	1.5364081903	0.6695738778	no	yes	L	L	Q	PREDICTED: uncharacterized protein LOC100863535
GB49109	16.5190484463	-1.3284529291	0.6752485213	no	yes	L	L	W	leucine-rich repeat-containing protein 20-like isoform 2
GB55470	16.4700978876	-1.3164349939	0.675904381	no	yes	L	L	W	---NA---
GB41067	15.1295224861	-1.2165641409	0.678255234	no	yes	L	L	W	dual specificity mitogen-activated protein kinase kinase dsor1
GB42768	14.4462026772	-1.3178553974	0.6801603627	no	yes	L	L	W	---NA---
GB53520	14.2919941851	1.4784284911	0.6793344326	no	yes	L	L	Q	tubulin glycylase 3a-like
GB40219	14.2822468216	1.3238830665	0.6776516995	no	yes	L	L	Q	PREDICTED: uncharacterized protein LOC100871071
GB41339	13.7791997211	-1.4440806998	0.6813018546	no	yes	L	L	W	venom acid phosphatase acph-1-like
GB42363	13.4530087658	-1.2410507795	0.6810180585	no	yes	L	L	W	PREDICTED: hypothetical protein LOC100577647, partial
GB51532	13.1937810297	-1.6345919172	0.6816426032	no	yes	L	L	W	alkylglycerol monooxygenase-like
GB40525	12.2583516112	1.5850938895	0.6816225343	no	yes	L	L	Q	---NA---
GB51403	11.9991238751	1.4406235311	0.6815658924	no	yes	L	L	Q	---NA---
GB43008	10.9014593569	1.8807733716	0.6776960452	no	yes	L	L	Q	glucose dehydrogenase
GB50946	10.827378011	-1.4052006549	0.6802130521	no	yes	L	L	W	PREDICTED: hypothetical protein LOC724626
GB44956	10.7435243535	1.0742776697	0.6816110421	no	yes	L	L	Q	---NA---
GB47406	10.0928382504	1.0828942999	0.6809800001	no	yes	L	L	Q	cchain structure of the h3-h4 chaperone asf1 bound to histones h3 and h4
GB45613	9.3866320991	1.3343449623	0.679089312	no	yes	L	L	Q	cholecystokinin receptor-like
GB50426	8.6804259479	1.6515533227	0.6740708386	no	yes	L	L	Q	zinc finger and scan domain-containing protein 30-like
GB46236	8.3330444578	1.7035305364	0.6661962238	no	yes	L	L	Q	---NA---
GB49411	8.1081462352	1.1316795575	0.6741455189	no	yes	L	L	Q	trna (adenine-n -)-methyltransferase catalytic subunit trmt61a-like
GB53553	7.7378784029	1.4882730954	0.6684397586	no	yes	L	L	Q	---NA---
