# Supplementary material for: The transcriptomic and evolutionary signature of social interactions regulating honey bee caste development
Source: Ecol Evol. 2015 Oct 8;5(21):4795–807. doi: 10.1002/ece3.1720 (PMC4662310; doi:10.1002/ece3.1720)
Supplement: Supplementary file 8 — Table S3. All differentially expressed genes putatively associated with queen presence, identified by EBSeq or DESeq2, grouped by tissue and sorted by expression level, as in Table S2. [file ECE3-5-4795-s008.csv]

gene	expression	log2FoldChange	lfcSE	DESeq2	EBSeq	tissue	NL	QW	annotation
GB51783	6622.8500458844	0.6982072476	0.309495364	no	yes	g	N	Q	plasma glutamate carboxypeptidase-like isoform 1
GB53119	1080.6686410192	-0.7417154126	0.3268148249	no	yes	g	N	W	---NA---
GB51583	1079.595858249	-0.6291108109	0.3276460815	no	yes	g	N	W	kynurenine alpha-aminoadipate mitochondrial-like
GB44311	1024.3772177433	0.9601510661	0.3308586981	no	yes	g	N	Q	actin related protein 1
GB40461	570.1080022937	0.726822206	0.3515833715	no	yes	g	N	Q	calreticulin isoform 1
GB49117	431.3067424812	0.9347287121	0.3648345346	no	yes	g	N	Q	heat shock protein cognate 3 precursor
GB47165	343.3949378821	1.2496685999	0.3872806223	no	yes	g	N	Q	plasma glutamate carboxypeptidase- partial
GB50149	332.4176854864	-1.1103202418	0.3756608355	no	yes	g	N	W	hypothetical protein G5I_06812
GB44013	292.8359069302	-0.8012900599	0.3717878581	no	yes	g	N	W	gustatory receptor 10
GB43005	201.2115724142	1.2115204906	0.4073141278	no	yes	g	N	Q	glucose dehydrogenase
GB53116	156.2641574619	-0.993089164	0.4241535138	no	yes	g	N	W	PREDICTED: hypothetical protein LOC727165
GB48969	148.6552429912	3.2520249059	0.4753314268	yes	yes	g	N	Q	PREDICTED: uncharacterized protein LOC408608
GB44120	64.848242611	1.544279745	0.5221949237	no	yes	g	N	Q	venom serine protease 34
GB42516	47.4776656664	1.1634824968	0.5484344916	no	yes	g	N	Q	rab escort protein
GB47974	46.1791100001	1.3121874533	0.5533122795	no	yes	g	N	Q	carboxylesterase
GB55205	262835.12152192	0.8481112195	0.3338781632	no	yes	h	N	Q	major royal jelly protein 1 precursor
GB55209	149304.067389756	0.8385177772	0.3563134171	no	yes	h	N	Q	major royal jelly protein 5 precursor
GB48020	132768.701174225	0.7627823324	0.3460351215	no	yes	h	N	Q	PREDICTED: uncharacterized protein LOC100871523
GB53119	74523.3249608592	-0.8756229733	0.3452137813	no	yes	h	N	W	---NA---
GB55212	49773.7710439072	1.2062930013	0.3311545739	no	yes	h	N	Q	major royal jelly protein 2 precursor
GB52324	22089.4476795576	1.485960508	0.3625123292	yes	yes	h	N	Q	chemosensory protein 3 precursor
GB48969	22009.7531008041	0.8998342101	0.3410767281	no	yes	h	N	Q	PREDICTED: uncharacterized protein LOC408608
GB55213	12705.1421218995	0.6607989498	0.3314453535	no	yes	h	N	Q	major royal jelly protein 7 precursor
GB55206	10650.1098101892	0.7525522026	0.3318109929	no	yes	h	N	Q	major royal jelly protein 4 precursor
GB53116	9949.2952784262	-0.6693579425	0.3455179436	no	yes	h	N	W	PREDICTED: hypothetical protein LOC727165
GB55208	9710.57494141	0.7905223261	0.3333034596	no	yes	h	N	Q	MRJP5
GB55211	8768.4850139191	0.8419201662	0.3320610578	no	yes	h	N	Q	major royal jelly protein 2 precursor
GB41428	5500.474702246	0.7580889758	0.345107726	no	yes	h	N	Q	defensin-1 preproprotein
GB45730	4665.0345806534	0.6757434987	0.3342052395	no	yes	h	N	Q	40s ribosomal protein s5 isoform 2
GB42183	3132.5010191905	-0.5947482593	0.3364415353	no	yes	h	N	W	PREDICTED: hypothetical protein LOC100578600
GB50123	2380.4540373947	1.158599563	0.3562195017	no	yes	h	N	Q	PREDICTED: myophilin-like
GB51783	2342.8957648434	1.3517137237	0.3450784659	no	yes	h	N	Q	plasma glutamate carboxypeptidase-like isoform 1
GB43276	2203.601320614	0.6221627575	0.337538404	no	yes	h	N	Q	aminopeptidase n-like
GB55207	1640.1811077324	0.8622577279	0.3400433591	no	yes	h	N	Q	major royal jelly protein 6 precursor
GB50455	1212.0184431607	1.1781020687	0.3896945965	no	yes	h	N	Q	ubiquitin-conjugating enzyme e2-17 kda-like
GB51359	1071.8909795357	1.1708206488	0.532538051	no	yes	h	N	Q	60s ribosomal protein l27a
GB53369	1034.2216614166	1.3916768647	0.3462872082	yes	yes	h	N	Q	odorant binding protein 2 precursor
GB46569	916.534247877	1.0790233035	0.3729074409	no	yes	h	N	Q	dnaj homolog subfamily a member 1
GB49759	914.2825539439	2.0680871681	0.3660013562	yes	yes	h	N	Q	---NA---
GB44585	785.551010053	0.5621142002	0.3497793468	no	yes	h	N	Q	PREDICTED: hypothetical protein LOC100747421
GB46514	781.7646776136	1.2594139301	0.3849786135	no	yes	h	N	Q	esterase b1-like
GB48810	753.5426407266	1.4983054216	0.3902028024	no	yes	h	N	Q	60s ribosomal protein l8
GB45909	712.3828951862	0.9387740033	0.3790347487	no	yes	h	N	Q	protein lethal essential for life-like
GB50906	664.7023588585	1.0632913593	0.3537446017	no	yes	h	N	Q	PREDICTED: hypothetical protein LOC726268 isoform 1
GB45884	647.9185700031	0.7503263128	0.3599940913	no	yes	h	N	Q	PREDICTED: hypothetical protein LOC408592 isoform 2
GB50885	581.4134616943	1.1444042795	0.3684044364	no	yes	h	N	Q	PREDICTED: hypothetical protein LOC409648
GB47542	536.8060410494	0.8202877315	0.3784308929	no	yes	h	N	Q	eukaryotic translation initiation factor 3 subunit j isoform 1
GB50180	533.091034092	0.8340110853	0.358615792	no	yes	h	N	Q	PREDICTED: hypothetical protein LOC552836 isoform 2
GB54085	525.4098630684	1.5592646441	0.3802482632	yes	yes	h	N	Q	histone
GB49708	456.8920995882	0.9793341097	0.3799441613	no	yes	h	N	Q	synaptic vesicle glycoprotein 2c-like
GB53579	427.8978367606	0.8198554719	0.3693267131	no	yes	h	N	Q	PREDICTED: glucosylceramidase-like
GB42556	380.8954394545	1.1697656931	0.3810219669	no	yes	h	N	Q	take-out-like carrier protein precursor
GB42467	372.5204249422	1.1762705357	0.3892582619	no	yes	h	N	Q	phospholipase membrane-associated-like
GB49024	349.2012724438	1.1429776104	0.3732707335	no	yes	h	N	Q	40s ribosomal protein s9-like
GB50028	315.4825407012	0.783242365	0.3756285523	no	yes	h	N	Q	PREDICTED: trypsin-7-like
GB40816	279.410708271	1.0459338804	0.4023833076	no	yes	h	N	Q	PREDICTED: LOW QUALITY PROTEIN: hypothetical protein LOC412103
GB44223	271.9535699339	0.598712336	0.3807167215	no	yes	h	N	Q	lysosomal alpha-mannosidase
GB43434	270.332964859	0.7285333698	0.3841206247	no	yes	h	N	Q	PREDICTED: hypothetical protein LOC551596 isoform 2
GB42074	260.7954696035	1.1725533219	0.3904671602	no	yes	h	N	Q	PREDICTED: UPF0676 protein C1494.01-like
GB54806	249.8019436173	0.8438571471	0.3958486627	no	yes	h	N	Q	facilitated trehalose transporter tret1-like
GB53319	243.0322532476	-0.6628849729	0.3847057329	no	yes	h	N	W	PREDICTED: uncharacterized protein LOC100579006 isoform X2
GB44505	242.6078658415	0.8375086231	0.3924680643	no	yes	h	N	Q	hypothetical protein EAI_00375
GB43456	238.2348896251	-0.6391469631	0.3862881982	no	yes	h	N	W	18-wheeler precursor
GB47805	226.6515567923	0.9015232846	0.3992430165	no	yes	h	N	Q	peptidoglycan-recognition protein s2 precursor
GB47396	223.3045510923	0.7088625756	0.3899607866	no	yes	h	N	Q	PREDICTED: nucleoplasmin-like protein-like
GB48195	223.0278247077	0.7336147403	0.3914450991	no	yes	h	N	Q	acyl- delta desaturase-like
GB47662	205.0708995431	0.8979412052	0.3974974778	no	yes	h	N	Q	protein spinster homolog 1-like
GB47504	182.6917940846	0.7542734914	0.4036402233	no	yes	h	N	Q	histone partial
GB45758	176.2084104397	0.6723948636	0.4021724928	no	yes	h	N	Q	Err:512
GB48239	171.2029299565	0.8942223387	0.4107528474	no	yes	h	N	Q	transcription factor cp2
GB42032	165.9223179375	0.8083668803	0.4071599455	no	yes	h	N	Q	presenilin homolog
GB47165	142.6404933637	1.6438165009	0.4412485099	no	yes	h	N	Q	plasma glutamate carboxypeptidase- partial
GB45569	139.6548820413	0.9435630882	0.4172046465	no	yes	h	N	Q	transcription factor btf3 homolog 4-like
GB55215	138.6174686645	1.4383399676	0.4212978043	no	yes	h	N	Q	major royal jelly protein 9 precursor
GB40907	137.5131303329	0.7906407812	0.4177392116	no	yes	h	N	Q	ferric-chelate reductase 1 homolog isoform 1
GB48797	135.6561509473	0.9330314919	0.4242719238	no	yes	h	N	Q	methionine-r-sulfoxide reductase b1 isoform 2
GB43788	134.9681026497	-0.8557363068	0.4160193514	no	yes	h	N	W	enhancer of split mbeta
GB51371	134.4356501756	1.1718185502	0.4361448814	no	yes	h	N	Q	glutamine synthetase
GB51814	134.0339454	-0.8301984422	0.4169815544	no	yes	h	N	W	glucose dehydrogenase
GB53708	131.725958428	0.9820451773	0.426526409	no	yes	h	N	Q	serine threonine-protein kinase ulk2
GB53242	130.8668520339	0.9141885332	0.4323387818	no	yes	h	N	Q	cytoplasmic protein nck1-like isoform 1
GB41776	128.0570987358	0.7142285508	0.4216819045	no	yes	h	N	Q	PREDICTED: hypothetical protein LOC100577210
GB44143	126.9382592423	1.0392426651	0.430763893	no	yes	h	N	Q	oxidative stress-induced growth inhibitor 1-like
GB46291	126.9342244484	0.835113174	0.4274537595	no	yes	h	N	Q	inositol monophosphatase 1-like
GB45969	124.8472933129	1.1710326202	0.4269775713	no	yes	h	N	Q	tyrosine aminotransferase-like
GB49793	122.7273806279	-0.6988499762	0.4218108236	no	yes	h	N	W	PREDICTED: hypothetical protein LOC100577530
GB40119	117.72341991	0.7642513014	0.4271512427	no	yes	h	N	Q	PREDICTED: fumarylacetoacetase
GB51666	112.2581256472	0.9291141399	0.4383668227	no	yes	h	N	Q	cd63 antigen
GB47882	107.4454157666	0.8309101994	0.4399569228	no	yes	h	N	Q	PREDICTED: hypothetical protein LOC414015
GB43892	104.2847678663	0.9154500177	0.4359802119	no	yes	h	N	Q	10-formyltetrahydrofolate dehydrogenase
GB48453	102.4044011634	1.053209008	0.4428743172	no	yes	h	N	Q	protein mitochondrial-like
GB55885	99.1655502516	1.1966377634	0.4493243725	no	yes	h	N	Q	protein tyrosine phosphatase type iva 1
GB51067	98.7396235647	1.0112889528	0.4491425048	no	yes	h	N	Q	akirin-2 isoform 2
GB48238	98.6508971281	1.04058776	0.4541003829	no	yes	h	N	Q	upstream-binding protein 1
GB47563	97.4368425669	2.0425759127	0.4766234207	yes	yes	h	N	Q	slit homolog 3
GB50478	92.6571795616	0.8848023765	0.4499643512	no	yes	h	N	Q	PREDICTED: hypothetical protein LOC724717
GB42719	90.7848302683	0.7688065105	0.445017258	no	yes	h	N	Q	e3 ubiquitin-protein ligase march8-like
GB45159	77.3558899609	0.8999435279	0.4624547247	no	yes	h	N	Q	cation transport regulator-like protein 1-like
GB40067	72.8256063125	-3.0551428511	0.4766550832	yes	yes	h	N	W	low quality protein: dual serine threonine and tyrosine protein kinase-like
GB47140	71.8461851802	1.1365127736	0.4659552931	no	yes	h	N	Q	PREDICTED: uncharacterized protein LOC409465
GB47974	68.3822477722	1.0772174311	0.4674734369	no	yes	h	N	Q	carboxylesterase
GB44424	66.6446588107	1.0863179237	0.4730689226	no	yes	h	N	Q	lipoma hmgic fusion partner-like 4
GB55224	64.5488700483	0.8742797552	0.4707782856	no	yes	h	N	Q	protein twisted gastrulation-like
GB46201	61.6657602215	0.9925432069	0.4749092316	no	yes	h	N	Q	PREDICTED: sideroflexin-2-like
GB45701	61.0212405483	1.1744144445	0.4865691248	no	yes	h	N	Q	serine protease easter
GB44841	53.2689344698	1.0284074157	0.4866794115	no	yes	h	N	Q	methylthioribose-1-phosphate isomerase-like
GB42926	52.72280567	0.978441643	0.4869086634	no	yes	h	N	Q	upf0369 protein c6orf57 homolog
GB52826	51.0852309595	0.9297641787	0.4900303492	no	yes	h	N	Q	transmembrane protein 184c-like
GB53271	49.7049828108	1.0082348598	0.4919672336	no	yes	h	N	Q	cyclin-dependent kinase 9
GB52505	49.5501055662	1.1509873291	0.4963119423	no	yes	h	N	Q	PREDICTED: hypothetical protein LOC100578084
GB47381	46.2967200851	0.9533355224	0.4963538278	no	yes	h	N	Q	cchain drosophila nucleosome structure
GB46203	43.1909588282	1.1310965265	0.5009592185	no	yes	h	N	Q	serine proteinase stubble
GB53288	41.7921698448	2.1144153988	0.5166849136	yes	yes	h	N	Q	homogentisate -dioxygenase-like
GB50875	39.4068046974	-0.8358975479	0.5019798467	no	yes	h	N	W	PREDICTED: uncharacterized protein LOC100578744
GB43029	37.9241260024	-2.0300454555	0.5159707738	no	yes	h	N	W	indirect flight muscle-like isoform 2
GB49154	36.1429291987	1.4852113875	0.5195032975	no	yes	h	N	Q	bcl-2-related ovarian killer protein homolog a
GB51227	14.0460663978	1.2286158174	0.528623754	no	yes	h	N	Q	PREDICTED: uncharacterized protein LOC100578929 isoform X1
GB42625	12.9965910598	-1.5966085552	0.52625833	no	yes	h	N	W	PREDICTED: hypothetical protein LOC411330
GB44112	10.4046948874	-1.2411105493	0.5177228884	no	yes	h	N	W	melittin precursor
GB44549	899410.114678229	-0.8887388726	0.098748267	yes	no	m	N	W	glucose oxidase
GB55205	521705.277356094	-1.3873247962	0.1025595605	yes	no	m	N	W	major royal jelly protein 1 precursor
GB43571	331072.378162711	-0.5019078939	0.0994025006	yes	no	m	N	W	esterase a2
GB45796	247919.678418602	0.7682381372	0.1122606316	yes	no	m	N	Q	major royal jelly protein 3- partial
GB48020	217535.243802662	0.9084814276	0.0995977546	yes	no	m	N	Q	PREDICTED: uncharacterized protein LOC100871523
GB55209	190950.160759446	0.7933100088	0.0981653772	yes	no	m	N	Q	major royal jelly protein 5 precursor
GB51653	116205.930802071	0.7989030505	0.1016682485	yes	no	m	N	Q	hypothetical protein KGM_08594
GB51729	93919.6965208749	-1.1798152388	0.0987042498	yes	no	m	N	W	luciferin 4-monooxygenase-like isoform x1
GB44548	73036.9715931434	-0.3170566061	0.1016723303	yes	no	m	N	W	glucose dehydrogenase
GB49544	70017.3554580519	-0.9292010953	0.099142852	yes	no	m	N	W	vitellogenin precursor
GB44994	48495.8738311177	-1.3331720158	0.1019385367	yes	yes	m	N	W	coiled-coil-helix-coiled-coil-helix domain-containing protein mitochondrial-like
GB40866	42596.3842477772	-1.3914774461	0.1039986865	yes	yes	m	N	W	heat shock protein cognate 4
GB44116	40284.7199511576	-0.737256063	0.101905349	yes	no	m	N	W	acyl- synthetase family member mitochondrial precursor
GB49878	38860.2192654188	-0.5760893144	0.1020964731	yes	no	m	N	W	probable cytochrome p450 6a14 isoform 1
GB55598	37382.7277162486	-0.7591639376	0.1047527409	yes	no	m	N	W	hypothetical protein KGM_05708
GB47990	35980.5877219906	-0.5962513893	0.1039842452	yes	no	m	N	W	PREDICTED: tropomyosin-1-like
GB42608	32777.6616985725	-0.7175225581	0.1007423238	yes	no	m	N	W	cytochrome b5-like isoform 1
GB52716	30019.3622320525	0.7955725207	0.1018774195	yes	no	m	N	Q	nad kinase-like isoform 1
GB40619	29144.0176744543	-0.5959899483	0.1123440091	yes	no	m	N	W	troponin c type iiia
GB41308	28623.9867135681	-0.6765658095	0.1012657412	yes	no	m	N	W	clone 205-like isoform 1
GB51787	26560.1206766652	-0.2601601675	0.1200857028	no	no	m	N	W	myosin light chain alkali-like isoform 4
GB47977	26460.6238559563	1.6147431683	0.1087751948	yes	yes	m	N	Q
GB40735	25791.1297542245	0.7028644854	0.1016381652	yes	no	m	N	Q	fructose-bisphosphate aldolase-like
GB54818	25516.9158088076	-0.4869185004	0.1063343643	yes	no	m	N	W	muscle lim protein mlp84b-like isoform 1
GB44133	25106.8165712286	-0.4161436209	0.1020270427	yes	no	m	N	W	tubulin beta-1 chain
GB48260	25079.9612738152	-0.7465849131	0.1016992586	yes	no	m	N	W	PREDICTED: hypothetical protein LOC725002
GB55213	24755.313649256	-0.2481340527	0.1015975762	yes	no	m	N	W	major royal jelly protein 7 precursor
GB47957	24632.1980341779	0.8540243982	0.1081297959	yes	no	m	N	Q	PREDICTED: hypothetical protein LOC725594
GB55452	24029.9985252285	-1.6102619529	0.1027614513	yes	yes	m	N	W	apolipophorin-iii-like protein precursor
GB43005	21633.2457737567	0.8103449337	0.1031881909	yes	no	m	N	Q	glucose dehydrogenase
GB42422	21544.6877840815	-0.9534990659	0.1038053103	yes	no	m	N	W	adp atp translocase
GB55483	20994.2062081781	0.8772348632	0.109987439	yes	no	m	N	Q
GB47224	20783.0086331846	-0.6224327706	0.1033139328	yes	no	m	N	W	ecdysone-induced protein isoforms c d-like isoform 3
GB50883	20671.409441787	-1.4342172867	0.1025846979	yes	yes	m	N	W	PREDICTED: hypothetical protein LOC551496
GB55030	20106.2256761084	-1.5286617488	0.1049655768	yes	yes	m	N	W	PREDICTED: uncharacterized protein LOC725074
GB42311	19752.4141039754	0.6277380726	0.1039968699	yes	no	m	N	Q	PREDICTED: uncharacterized protein LOC100869599
GB40168	19440.2731529831	-0.550469956	0.1038931084	yes	no	m	N	W	6-phosphofructo-2-kinase fructose- -bisphosphatase isoform x2
GB51059	19095.0956782341	0.9415556791	0.1064969525	yes	no	m	N	Q	hypothetical protein TcasGA2_TC013758
GB40240	19039.6376352116	-0.2455006485	0.1157091542	no	no	m	N	W	myosin regulatory light chain 2
GB53119	18742.3536672134	-1.5707828994	0.1058571936	yes	yes	m	N	W	---NA---
GB45707	18519.8925533639	-0.4006600989	0.1031792058	yes	no	m	N	W	---NA---
GB55208	17817.1824163874	1.9308106009	0.1116405637	yes	yes	m	N	Q	MRJP5
GB54817	17674.0332010549	-1.548885287	0.1031667083	yes	yes	m	N	W	muscle-specific protein 20
GB55348	16987.1691000085	0.7092535647	0.1039850972	yes	no	m	N	Q	PREDICTED: hypothetical protein LOC408685
GB43618	16898.5704046424	0.571639665	0.1055244175	yes	no	m	N	Q	aconitate mitochondrial-like
GB50226	16615.7487663443	-0.4895789283	0.1088670477	yes	no	m	N	W	transferrin 1 precursor
GB50942	15993.173547866	0.6947612734	0.1040747604	yes	no	m	N	Q	14-3-3 protein zeta-like
GB51760	15847.3889702648	-1.0194480827	0.1037065459	yes	no	m	N	W	PREDICTED: hypothetical protein LOC413264
GB51065	15288.9678176902	-1.6262665013	0.1044182673	yes	yes	m	N	W	40s ribosomal protein s10-like isoform 1
GB46564	14425.0739279393	1.0385736244	0.1062772916	yes	no	m	N	Q	PREDICTED: hypothetical protein LOC409051
GB50048	14128.4617809962	-0.8309671635	0.1106913566	yes	no	m	N	W	mushroom body large-type kenyon cell-specific protein 1-like
GB55328	14002.0056556426	-0.6161259547	0.1104922891	yes	no	m	N	W	hypothetical protein SINV_04537
GB50158	13892.4693911341	-1.2023733002	0.1063799935	yes	no	m	N	W	60s ribosomal protein l4 isoform 1
GB48005	13589.4397150659	-0.652718848	0.1055409119	yes	no	m	N	W	serotonin receptor
GB50974	13523.5064456647	0.3655582505	0.1110017686	yes	no	m	N	Q	low quality protein: pdz and lim domain protein zasp-like
GB53077	13356.9699919262	-1.4362521541	0.1155680157	yes	yes	m	N	W	cysteine-rich protein 1-like
GB52324	13117.5413655742	-1.4466805409	0.7704075894	no	yes	m	N	W	chemosensory protein 3 precursor
GB54446	13058.7211058646	-0.586185447	0.121292084	yes	no	m	N	W	arginine kinase-like
GB49320	12917.1540598614	1.310729871	0.1255967315	yes	no	m	N	Q	calcium-transporting atpase sarcoplasmic endoplasmic reticulum type isoform 1
GB41358	12742.3950109542	-0.6532626348	0.1055077417	yes	no	m	N	W	elongation factor 1-alpha-like
GB47669	12462.6330681743	0.9998164395	0.1147125751	yes	no	m	N	Q	PREDICTED: hypothetical protein LOC409852
GB41310	12420.0350748433	-0.6006988122	0.1074209606	yes	no	m	N	W	clone 205-like
GB44091	12181.185303719	0.5934806083	0.1067386836	yes	no	m	N	Q	low quality protein: microtubule-actin cross-linking factor 1-like
GB40389	12127.727964262	-0.4707411164	0.1055619695	yes	no	m	N	W	profilin
GB43112	11840.9501373274	-0.8240518638	0.1061749676	yes	no	m	N	W	PREDICTED: hypothetical protein LOC552459
GB40457	11773.480880722	-1.1883813718	0.1206274553	yes	no	m	N	W	atp synthase lipid-binding mitochondrial
GB49543	11134.3088304314	-0.7489027766	0.1095646014	yes	no	m	N	W	alanine--glyoxylate aminotransferase 2-like
GB43548	11012.5417356201	-1.464697177	0.1106446004	yes	yes	m	N	W	40s ribosomal protein sa
GB45645	10841.6488577385	0.8887875665	0.1081716461	yes	no	m	N	Q	PREDICTED: hypothetical protein LOC409729
GB44564	10331.2756705563	-1.2614930442	0.1081751798	yes	yes	m	N	W	protein npc2 homolog
GB54496	9903.9949082141	0.2864282302	0.1075312092	yes	no	m	N	Q	PREDICTED: hypothetical protein LOC408963
GB48052	9843.2770690934	-0.7273749812	0.1146842999	yes	no	m	N	W	tumor protein p53-inducible nuclear protein 2-like isoform x1
GB40280	9422.0718205896	2.0020686271	0.1114177932	yes	yes	m	N	Q	pyruvate mitochondrial-like
GB50009	9421.314519435	-1.4975474471	0.1078716327	yes	yes	m	N	W	PREDICTED: uncharacterized protein LOC100868833
GB42616	9301.2526362734	-1.3249582134	0.107832018	yes	yes	m	N	W	beta-hexosaminidase subunit beta-like
GB45730	9147.5678793041	-1.684144097	0.2670809987	yes	yes	m	N	W	40s ribosomal protein s5 isoform 2
GB47322	9145.1240492986	-0.4077200739	0.1081681525	yes	no	m	N	W	PREDICTED: hypothetical protein LOC409486
GB44120	9038.9786935426	0.7371278304	0.1144921282	yes	no	m	N	Q	venom serine protease 34
GB53830	8854.4049187635	1.0680614509	0.1114439262	yes	no	m	N	Q	toll-like receptor 13-like isoform 1
GB45023	8793.7116302719	0.2940680358	0.1155886383	yes	no	m	N	Q	alpha-tocopherol transfer isoform 2
GB47546	8568.5932065409	-1.0157782212	0.122649091	yes	no	m	N	W	apidaecins type 14 precursor
GB53115	8359.5819824622	-0.7733590073	0.1188062274	yes	no	m	N	W	PREDICTED: uncharacterized protein LOC100863443
GB43052	8335.706309296	2.1263535114	0.1261664283	yes	yes	m	N	Q	long form-like
GB55378	8232.0966021447	0.9963729418	0.1100724609	yes	no	m	N	Q	multidrug resistance protein homolog 49-like
GB55356	8203.6075247071	-1.1778669594	0.1106737319	yes	no	m	N	W	PREDICTED: hypothetical protein LOC552101
GB51174	8109.1271396551	-0.9683395146	0.1143665577	yes	no	m	N	W	PREDICTED: hypothetical protein LOC408280
GB49259	7890.2462413039	1.4259290568	0.1118047089	yes	yes	m	N	Q	mitochondrial uncoupling protein 2-like isoformx1
GB44501	7392.7957191663	-0.4391096219	0.1103363405	yes	no	m	N	W	PREDICTED: uncharacterized protein LOC100869759
GB52239	7364.6078076226	2.0488708048	0.1150347853	yes	yes	m	N	Q	PREDICTED: hypothetical protein LOC408337
GB41150	7357.8955594043	-0.3638146351	0.1116232317	yes	no	m	N	W	40s ribosomal protein s2 isoform 2
GB51652	7223.4614433304	3.8474628155	0.1324180428	yes	yes	m	N	Q	myosin heavy muscle isoform 1
GB45943	7130.9805156876	0.5284465228	0.111396687	yes	no	m	N	Q	collagen alpha-5 chain
GB45028	7129.6898016645	-0.5436689678	0.1118390594	yes	no	m	N	W	venom dipeptidyl peptidase 4 precursor
GB43302	7061.4194266782	-0.2883793969	0.1114185459	yes	no	m	N	W	sparc isoform 2
GB50099	7017.1582197868	1.3698238575	0.1126470512	yes	yes	m	N	Q	PREDICTED: hypothetical protein LOC409665
GB48497	7009.8736518383	0.2779064101	0.1116003901	yes	no	m	N	Q	peptidyl-prolyl cis-trans isomerase fkbp14-like
GB47584	6990.4981194563	0.4535421572	0.1164671662	yes	no	m	N	Q	PREDICTED: hypothetical protein LOC409655
GB52028	6914.3463653259	-0.3885915696	0.1174923132	yes	no	m	N	W	elongation factor 1-alpha
GB42560	6765.4540282378	-0.4572713507	0.1133075278	yes	no	m	N	W	14-3-3 protein epsilon isoform 1
GB50970	6723.0800676694	-0.8392345466	0.116633492	yes	no	m	N	W	3-ketoacyl- mitochondrial-like
GB50136	6677.9540646241	-1.0367037071	0.1171675971	yes	no	m	N	W	bcl2 adenovirus e1b 19 kda protein-interacting protein 3-like isoform 1
GB49377	6468.7059432401	-1.8997647235	0.1121702227	yes	yes	m	N	W	40s ribosomal protein s3a-like
GB50976	6427.5401033131	-0.7547770937	0.1190921001	yes	no	m	N	W	hypothetical protein SINV_04419
GB42039	6408.3154842943	-1.0885753591	0.1136699985	yes	no	m	N	W	ribosomal rna processing protein 36 homolog
GB40010	6400.9155327704	1.8364503191	0.1172487242	yes	yes	m	N	Q	PREDICTED: hypothetical protein LOC551319
GB42000	6395.9126487721	0.7137635566	0.1141259904	yes	no	m	N	Q	camp-specific 3 -cyclic phosphodiesterase
GB42746	6364.3436127438	-0.4615017307	0.1238923585	yes	no	m	N	W	protein translation factor sui1-like protein
GB53363	6326.1359757246	0.3262714057	0.1129368495	yes	no	m	N	Q	eukaryotic translation initiation factor 5 isoformx1
GB55591	6271.1690134396	0.4876281475	0.1139683069	yes	no	m	N	Q	PREDICTED: hypothetical protein LOC408677
GB44658	6177.6944815441	-0.7246328476	0.1126632798	yes	no	m	N	W	protein yippee-like 1-like
GB52427	6085.7534103843	-0.416908908	0.1146445844	yes	no	m	N	W	PREDICTED: plastin-3
GB41428	6052.4920248828	-1.4103678901	0.1181369242	yes	yes	m	N	W	defensin-1 preproprotein
GB44021	6035.5323362133	-0.7295478774	0.11462215	yes	no	m	N	W	PREDICTED: 5-oxoprolinase-like
GB50672	5938.8835512588	-0.4402576206	0.1132131725	yes	no	m	N	W	PREDICTED: hypothetical protein LOC410427 isoform 1
GB52107	5802.8562769704	-0.7356072882	0.1144496579	yes	no	m	N	W	tubulin alpha-1 chain-like
GB52829	5711.9129120038	-0.9455905939	0.1148524806	yes	no	m	N	W	chitinase-like protein idgf4-like
GB49650	5681.6304956283	-1.2044813018	0.1139694746	yes	yes	m	N	W	protein fam46a-like isoform 4
GB47880	5652.4056612685	-1.3215880651	0.1168682161	yes	yes	m	N	W	superoxide dismutase 1
GB48059	5546.8431033648	-0.6450559514	0.114690781	yes	no	m	N	W	ecdysone receptor isoform b1
GB44532	5377.8174886637	0.8149087683	0.1163662266	yes	no	m	N	Q	PREDICTED: hypothetical protein LOC408852
GB47931	5318.1238592035	-0.7681529409	0.1149223347	yes	no	m	N	W	facilitated trehalose transporter tret1-like
GB49876	5308.0048654066	-0.2570929254	0.1150230216	no	no	m	N	W	probable cytochrome p450 6a13
GB45937	5305.9174863639	2.1753777867	0.1266232799	yes	yes	m	N	Q	PREDICTED: centrosomin
GB55703	5262.2529865404	-0.9224570574	0.1149609434	yes	no	m	N	W	lissencephaly-1 homolog
GB50917	5186.6727451426	-1.6657014212	0.1290826577	yes	yes	m	N	W	60s acidic ribosomal protein p1
GB47081	5104.881345094	0.5843886237	0.116367408	yes	no	m	N	Q	protein fam160b1-like
GB50962	5093.4474155069	0.8466426139	0.1177223148	yes	no	m	N	Q	pou domain protein cf1a-like
GB50265	5057.6928130794	-0.9691394923	0.1210032454	yes	no	m	N	W	glutathione s-transferase d1
GB54460	5007.7117661151	0.2924974137	0.1201298842	yes	no	m	N	Q	PREDICTED: uncharacterized protein LOC100870638
GB46630	4998.6633995851	-0.8108958034	0.1178941183	yes	no	m	N	W	PREDICTED: hypothetical protein LOC100577504
GB47718	4935.7310858756	-1.8385721292	0.1162739083	yes	yes	m	N	W	PREDICTED: neurogenin-3-like
GB46705	4930.7926901624	2.2848707014	0.1298949272	yes	yes	m	N	Q	PREDICTED: hypothetical protein LOC408830 isoform 1
GB47948	4928.3031597928	1.9566474544	0.1202328247	yes	yes	m	N	Q	PREDICTED: hypothetical protein LOC100743398
GB53791	4866.8562692353	-0.5610992798	0.117328435	yes	no	m	N	W	PREDICTED: hypothetical protein LOC726210
GB54355	4846.219517141	0.742046886	0.1179752985	yes	no	m	N	Q	PREDICTED: hypothetical protein LOC409854
GB47947	4784.6790757045	1.1954574396	0.1232160741	yes	no	m	N	Q	PREDICTED: hypothetical protein LOC100743398
GB40865	4780.8355943275	1.1918106165	0.1383524041	yes	no	m	N	Q	PREDICTED: hypothetical protein LOC724192
GB44502	4732.5572457381	-0.3955833717	0.1269149577	yes	no	m	N	W	PREDICTED: hypothetical protein LOC409060
GB45459	4694.843783414	-1.5482825843	0.117845047	yes	yes	m	N	W	tgf-beta receptor type-1
GB53412	4690.1338881329	0.8365648959	0.1248023277	yes	no	m	N	Q	fatty acid synthase-like
GB51372	4650.0540507514	-1.1358696534	0.119114694	yes	no	m	N	W	26s proteasome non-atpase regulatory subunit 1-like
GB41495	4570.4404626698	2.3664707474	0.1253744164	yes	yes	m	N	Q	PREDICTED: sarcalumenin-like
GB46700	4532.7514951792	1.9624506477	0.1219845336	yes	yes	m	N	Q	PREDICTED: hypothetical protein LOC725732
GB55451	4489.9266411251	-1.1423312938	0.1239983666	yes	no	m	N	W	PREDICTED: uncharacterized protein LOC100863702
GB45968	4460.1201644402	0.9813162602	0.1196606764	yes	no	m	N	Q	collagen alpha-1 chain-like isoform 1
GB54643	4454.3460248432	-0.4857316458	0.1179664369	yes	no	m	N	W	mitochondrial inner membrane
GB44626	4422.9626835489	-0.7074164517	0.1205697334	yes	no	m	N	W	PREDICTED: hypothetical protein LOC725128
GB46297	4299.5758155	-1.5340523942	0.1190635911	yes	yes	m	N	W	cuticular protein 14 precursor
GB48167	4281.815524468	1.2273141471	0.1304891629	yes	no	m	N	Q	PREDICTED: hypothetical protein LOC100577498
GB51306	4203.0245413263	-1.3590696197	0.1365980431	yes	yes	m	N	W	apidaecins type 14 precursor
GB54175	4172.3042007213	0.3158402378	0.1203939878	yes	no	m	N	Q	PREDICTED: hypothetical protein LOC100576814
GB53787	4162.3024925851	1.7488018957	0.1231520959	yes	yes	m	N	Q	PREDICTED: hypothetical protein LOC408944
GB47551	4157.9981729905	0.8638191709	0.1402053447	yes	no	m	N	Q	PREDICTED: hypothetical protein LOC100578178
GB47009	4082.6027090205	2.2035036781	0.1259546965	yes	yes	m	N	Q	PREDICTED: hypothetical protein LOC412243
GB50609	4044.7847248238	-0.5230126913	0.1215929941	yes	no	m	N	W	heat shock protein hsp70ab-like
GB51800	4002.0311797665	-1.120322975	0.1221332448	yes	no	m	N	W	PREDICTED: uncharacterized protein LOC409090 isoform X1
GB50232	3956.2074870572	1.1659275316	0.1266149867	yes	no	m	N	Q	alpha- -mannosyl-glycoprotein 2-beta-n-acetylglucosaminyltransferase
GB45374	3930.9021718983	-1.216821492	0.1209862772	yes	yes	m	N	W	40s ribosomal protein s23-like
GB52724	3905.7425494149	1.3782441538	0.1239387029	yes	yes	m	N	Q	protein 5nuc-like
GB43300	3904.4414041042	1.0572333833	0.1244632375	yes	no	m	N	Q	rna-binding protein squid-like isoform 1
GB42054	3870.2360472127	0.6141347976	0.1218018465	yes	no	m	N	Q	sodium potassium-transporting atpase subunit alpha-like
GB43713	3824.0275670931	-1.1085310975	0.1209816176	yes	no	m	N	W	cytochrome p450 9e2
GB53039	3747.991892067	-0.3657607103	0.1217293177	yes	no	m	N	W	heterogeneous nuclear ribonucleoprotein q-like
GB43728	3733.3146814915	-1.6957279253	0.1232061168	yes	yes	m	N	W	cytochrome p450 9e2 isoform 4
GB51783	3696.7450088444	0.9270117997	0.1378483833	yes	no	m	N	Q	plasma glutamate carboxypeptidase-like isoform 1
GB55016	3666.5239910452	2.0604098385	0.1278919753	yes	yes	m	N	Q	PREDICTED: hypothetical protein LOC408643 isoform 1
GB46582	3652.744202619	-2.0363765037	0.1228749228	yes	yes	m	N	W	ubiquitin-conjugating enzyme e2 h
GB46035	3626.1835971959	-0.6929004376	0.1241673864	yes	no	m	N	W	eukaryotic translation initiation factor 4 gamma 2-like
GB43879	3598.0010074207	-0.5444407096	0.1222566398	yes	no	m	N	W	aquaporin aqpcic-like isoform 1
GB41777	3552.1183476826	-1.153190631	0.124850652	yes	yes	m	N	W	PREDICTED: regucalcin-like
GB40808	3531.2659330967	1.7991022531	0.1290467734	yes	yes	m	N	Q	golgin subfamily b member 1
GB44996	3486.2015715798	-0.897891785	0.1229972024	yes	no	m	N	W	hexamerin 110 precursor
GB49541	3473.7109640304	1.7021598114	0.1299478593	yes	yes	m	N	Q	zinc finger swim domain-containing protein kiaa0913-like
GB48385	3431.1392108316	2.0217972745	0.130657534	yes	yes	m	N	Q	extracellular sulfatase sulf-1 homolog
GB54474	3425.123547	-0.4434482144	0.1260247885	yes	no	m	N	W	protein ndrg3-like isoform 1
GB46118	3401.8830690139	0.722320716	0.1275255102	yes	no	m	N	Q	PREDICTED: uncharacterized protein LOC100869618 isoform 1
GB43054	3388.8889755705	1.2611012637	0.126415605	yes	yes	m	N	Q	PREDICTED: hypothetical protein LOC409786 isoform 1
GB55998	3351.6008272954	0.8587332032	0.1305638421	yes	no	m	N	Q	beta- -n-acetylgalactosaminyltransferase bre-4
GB55389	3346.9060713772	-1.1174430086	0.1257303861	yes	no	m	N	W	PREDICTED: spondin-1
GB50149	3332.3148121141	-1.4798490772	0.1254348474	yes	yes	m	N	W	hypothetical protein G5I_06812
GB44189	3327.4928890578	0.3965256383	0.125626811	yes	no	m	N	Q	PREDICTED: hypothetical protein LOC100748597
GB46697	3309.0596921005	1.1368050749	0.1290429669	yes	no	m	N	Q	carbonic anhydrase 2
GB55515	3226.9779987418	-1.6058962506	0.1259264452	yes	yes	m	N	W	inositol oxygenase-like
GB50931	3224.2146237039	0.8369910383	0.1266247566	yes	no	m	N	Q	PREDICTED: hypothetical protein LOC725422
GB43643	3219.9161994181	-1.0643280962	0.1251168759	yes	no	m	N	W	hepatic leukemia factor isoform x5
GB43138	3219.7862151512	0.6378646521	0.1262017977	yes	no	m	N	Q	PREDICTED: hypothetical protein LOC409904
GB53394	3217.9307461667	-0.5205550124	0.1267753768	yes	no	m	N	W	protein kinase shaggy isoform 1
GB42879	3200.0816869816	-0.7233724317	0.1249968462	yes	no	m	N	W	heterogeneous nuclear ribonucleoprotein k-like
GB49240	3197.8731301613	-0.4505208688	0.1286762986	yes	no	m	N	W	aldehyde mitochondrial isoform 1
GB55650	3117.8987529539	1.3051420778	0.1330307798	yes	yes	m	N	Q	ryanodine receptor 44f
GB55489	3114.3546522629	1.0362321452	0.1287105037	yes	no	m	N	Q	PREDICTED: trehalase-like
GB45167	3104.8448680912	1.2249336049	0.1287169987	yes	yes	m	N	Q	serine arginine-rich splicing factor 4-like isoform 1
GB41979	3082.2831297143	0.6982713691	0.1332676981	yes	no	m	N	Q	utp--glucose-1-phosphate uridylyltransferase isoform 1
GB55888	3080.2181395457	1.3176768077	0.1296438268	yes	yes	m	N	Q	kinesin 3a
GB53194	3070.6799477616	-1.0511450335	0.1264486933	yes	no	m	N	W	60s ribosomal protein l14
GB53362	3057.6248634448	2.1618067396	0.1334114917	yes	yes	m	N	Q	hypothetical protein EAI_00697
GB41606	3050.4000955579	-0.3571876527	0.1269126455	yes	no	m	N	W	tgf-beta-activated kinase 1 and map3k7-binding protein 3 isoform x1
GB52842	3027.5854185849	-0.4602631341	0.1269525718	yes	no	m	N	W	ras-related protein rab-3 isoform 2
GB45705	3000.7565138223	-1.3205254766	0.1267265392	yes	yes	m	N	W	---NA---
GB55610	2993.3142986372	-0.6143456787	0.126982547	yes	no	m	N	W	mosc domain-containing protein mitochondrial-like
GB48207	2974.4518708983	-1.1066474592	0.1282209129	yes	no	m	N	W	proteasomal ubiquitin receptor adrm1-like
GB53064	2961.9192326134	0.8663792306	0.1392979921	yes	no	m	N	Q	PREDICTED: hypothetical protein LOC413936
GB53116	2950.4886130903	-1.5239841033	0.1271438143	yes	yes	m	N	W	PREDICTED: hypothetical protein LOC727165
GB41811	2947.4525073815	1.254745902	0.1309190981	yes	yes	m	N	Q	PREDICTED: hypothetical protein LOC408964
GB53970	2882.3421332805	1.5956775139	0.1328332558	yes	yes	m	N	Q	PREDICTED: hypothetical protein LOC412354
GB52467	2868.2725225799	-0.8953038531	0.1277186787	yes	no	m	N	W	PREDICTED: hypothetical protein LOC408695
GB55514	2864.9343581923	0.3978728933	0.1290408723	yes	no	m	N	Q	PREDICTED: LOW QUALITY PROTEIN: hypothetical protein LOC408652
GB51058	2856.3025564889	2.0524902285	0.1349902556	yes	yes	m	N	Q	four and a half lim domains protein 3-like isoform x2
GB44588	2852.7835943941	-0.5986706913	0.1289600103	yes	no	m	N	W	low quality protein: baculoviral iap repeat-containing protein 6-like
GB44336	2846.3765208182	-1.0431688263	0.1277911481	yes	no	m	N	W	protein couch potato-like
GB50112	2843.2319118086	-0.5136049742	0.1279694521	yes	no	m	N	W	hypothetical protein SINV_15809
GB42895	2837.0624113545	1.5095695629	0.1334272854	yes	yes	m	N	Q	trichohyalin-like isoform x1
GB52775	2817.6504596004	0.2805957234	0.1312257498	no	no	m	N	Q	hyaluronidase precursor
GB53644	2814.113900999	2.9681601118	0.1427065385	yes	yes	m	N	Q	PREDICTED: hypothetical protein LOC100578925
GB46365	2802.8583751828	-0.4947114221	0.1301948432	yes	no	m	N	W	15-hydroxyprostaglandin dehydrogenase
GB53125	2793.0778070399	-0.6747417796	0.1287036328	yes	no	m	N	W	vesicular glutamate transporter 2-like
GB49585	2789.140439306	-0.4365107444	0.1365944192	yes	no	m	N	W	ubiquitin-conjugating enzyme e2-17 kda-like isoform 1
GB49567	2771.9894429991	0.3068911436	0.131311582	no	no	m	N	Q	sestrin-1-like isoform 1
GB44311	2756.0455575794	1.5089358627	0.1337915338	yes	yes	m	N	Q	actin related protein 1
GB50423	2739.3520283989	-1.7089079371	0.1299666199	yes	yes	m	N	W	reticulon-4 receptor-like
GB55229	2721.0891787817	-0.6166192097	0.1291290141	yes	no	m	N	W	PREDICTED: hypothetical protein LOC409956 isoform 1
GB51805	2668.9833778854	-0.6917502724	0.1375954444	yes	no	m	N	W	proton-coupled amino acid transporter 4-like
GB43234	2662.7433688729	1.4343034177	0.1338587199	yes	yes	m	N	Q	histone deacetylase 4
GB50179	2655.4087583298	-0.6468227312	0.1321126513	yes	no	m	N	W	PREDICTED: homeodomain-only protein-like
GB54136	2646.5358144678	2.2332712663	0.1384908512	yes	yes	m	N	Q	PREDICTED: hypothetical protein LOC410506
GB54131	2597.5683324417	0.3735665006	0.131866636	yes	no	m	N	Q	PREDICTED: hypothetical protein LOC726184
GB52999	2594.8499800786	-0.9464868843	0.1304017733	yes	no	m	N	W	PREDICTED: hypothetical protein LOC100647483
GB40157	2587.5086000208	0.5493763637	0.1321863926	yes	no	m	N	Q	PREDICTED: hypothetical protein LOC408421 isoform 2
GB54761	2580.8385043589	1.3945248539	0.1571609165	yes	yes	m	N	Q	PREDICTED: uncharacterized protein LOC100867327
GB44198	2580.5793035768	-1.0601615146	0.1305146464	yes	no	m	N	W	low quality protein: nidogen-2
GB52212	2565.1961386655	-0.7270196223	0.1410435088	yes	no	m	N	W	polyubiquitin-a-like isoform 1
GB48481	2554.7588754172	0.3679953993	0.1333590572	yes	no	m	N	Q	furin-like protease isoforms 1 1-x 2-like
GB43006	2539.2497966123	-0.4795801072	0.1311997204	yes	no	m	N	W	glucose dehydrogenase
GB55912	2533.7496660285	0.8517314302	0.1469620184	yes	no	m	N	Q	hypothetical protein SINV_06162
GB41900	2487.3702995738	0.2899098067	0.1326311453	no	no	m	N	Q	PREDICTED: hypothetical protein LOC551663
GB55250	2468.0132845594	-0.7381083759	0.1320427045	yes	no	m	N	W	u1 small nuclear ribonucleoprotein 70 kda isoform 1
GB46312	2439.1775886809	-0.9349752761	0.1321843634	yes	no	m	N	W	endocuticle structural glycoprotein bd-8-like
GB46562	2410.527553853	-0.8462455339	0.1328748754	yes	no	m	N	W	40s ribosomal protein s24-like isoform 1
GB53114	2410.260816036	-0.5887990468	0.1326506706	yes	no	m	N	W	apidermin 3 precursor
GB55538	2409.3239455262	1.2824677396	0.1366671062	yes	yes	m	N	Q	PREDICTED: hypothetical protein LOC409034
GB40057	2404.5498537518	-0.8784708778	0.1347294764	yes	no	m	N	W	heterogeneous nuclear ribonucleoprotein 27c-like
GB50508	2403.7475953806	-1.2988825539	0.1331673174	yes	yes	m	N	W	PREDICTED: fibrillin-2
GB48002	2403.4129596997	-0.3009106589	0.1328746522	no	no	m	N	W	calmodulin-binding transcription activator 2 isoform x5
GB55578	2383.399309398	2.7383769202	0.1467148934	yes	yes	m	N	Q	PREDICTED: hypothetical protein LOC726461
GB52056	2368.2715587841	-0.5312132821	0.1339896787	yes	no	m	N	W	insulin-like growth factor 2 mrna-binding protein 1-like isoform 2
GB42579	2358.1174360669	0.9165657703	0.1357663741	yes	no	m	N	Q	1-phosphatidylinositol- -bisphosphate phosphodiesterase
GB40436	2355.7318829253	-1.2762320704	0.1333890515	yes	yes	m	N	W	small nuclear ribonucleoprotein sm d3
GB49852	2351.762809901	2.4817843175	0.1479983199	yes	yes	m	N	Q	polypeptide n-acetylgalactosaminyltransferase 9-like
GB46268	2351.7366489451	0.8095239178	0.1399070681	yes	no	m	N	Q	PREDICTED: hypothetical protein LOC409410
GB50303	2336.8615422234	0.8151440821	0.1357460054	yes	no	m	N	Q	unc-112-related isoform 1
GB47104	2332.5252585758	-1.3714252881	0.1393089651	yes	yes	m	N	W	lysozyme isoform 1
GB53441	2330.0156875086	0.3774824523	0.1368421262	yes	no	m	N	Q	PREDICTED: uncharacterized protein LOC100864777
GB40163	2323.2197199314	-0.9382496058	0.1392326412	yes	no	m	N	W	lysozyme c-1
GB50360	2310.6957938172	-0.5793848905	0.1350453786	yes	no	m	N	W	PREDICTED: hypothetical protein LOC100749870
GB51090	2290.694635855	-0.3870504621	0.1342923645	yes	no	m	N	W	pdz and lim domain protein 3
GB51940	2289.647296133	1.192047226	0.138060362	yes	yes	m	N	Q	PREDICTED: uncharacterized protein LOC100866274
GB45174	2284.1529945141	-1.5512982164	0.136018711	yes	yes	m	N	W	troponin c-like
GB53979	2261.8126440352	1.8818105613	0.1457094798	yes	yes	m	N	Q	PREDICTED: hypothetical protein LOC408607 isoform 1
GB50675	2242.6916104726	-1.3917952483	0.1348690398	yes	yes	m	N	W	PREDICTED: hypothetical protein LOC408408
GB42526	2231.546944854	0.8766257259	0.1437117386	yes	no	m	N	Q	malate mitochondrial-like isoform 1
GB52803	2225.103207615	-1.1212040324	0.1353928362	yes	yes	m	N	W	28 kda heat- and acid-stable phospho
GB54611	2204.8569626405	-0.3584314521	0.1410201035	yes	no	m	N	W	PREDICTED: antithrombin-III
GB47079	2188.2212715427	1.1728703141	0.140582799	yes	no	m	N	Q	hexokinase type 2-like
GB44991	2180.8740374009	-0.3797516042	0.1376573739	yes	no	m	N	W	PREDICTED: uncharacterized protein LOC100866765
GB48973	2173.7771862595	1.6092183777	0.1414456578	yes	yes	m	N	Q	protein kinase c and casein kinase substrate in neurons protein 2
GB50333	2135.0950529854	-1.0799549494	0.1372818475	yes	no	m	N	W	40s ribosomal protein s6-like
GB43613	2134.7192924506	2.4727355304	0.1486725522	yes	yes	m	N	Q	unconventional myosin-xv-like
GB49076	2123.2737433102	-1.3306070159	0.1385031582	yes	yes	m	N	W	protein fam102b-like isoform 2
GB44039	2116.7646936412	-0.8793969004	0.1393864823	yes	no	m	N	W	malate cytoplasmic-like isoform 1
GB48961	2109.4219826034	-0.4381709953	0.1402381677	yes	no	m	N	W	peroxisomal membrane protein pmp34-like
GB55096	2079.190524598	-0.4721241138	0.1381143794	yes	no	m	N	W	nadp-dependent malic enzyme isoform 1
GB45905	2068.3057796725	2.6789209126	0.1532994895	yes	yes	m	N	Q	PREDICTED: hypothetical protein LOC411348
GB49688	2062.6596311531	1.3467587481	0.1420766223	yes	yes	m	N	Q	peroxidase-like isoform 2
GB54152	2056.6906860348	0.9487818062	0.1411878561	yes	no	m	N	Q	PREDICTED: uncharacterized protein LOC408463 isoform X12
GB40278	2052.6977650977	-0.5297916144	0.1379889475	yes	no	m	N	W	probable methylmalonate-semialdehyde dehydrogenase
GB45141	2046.678492764	1.1045305397	0.1486141948	yes	no	m	N	Q	hypothetical protein EAG_10495
GB49755	2043.4678335951	0.3754866381	0.1392644246	yes	no	m	N	Q	PREDICTED: hypothetical protein LOC410867
GB55482	2032.9665501283	1.9050696943	0.1459202872	yes	yes	m	N	Q	na(+) h(+) exchange regulatory cofactor nhe-rf1-like
GB55393	2021.0974374341	-0.6805033618	0.1435284442	yes	no	m	N	W	upf0670 protein cg4666-like
GB53582	1990.4214855361	1.0669379998	0.1425824339	yes	no	m	N	Q	serine threonine-protein kinase tricorner
GB47057	1985.8639446519	0.5602748834	0.1408280791	yes	no	m	N	Q	PREDICTED: hypothetical protein LOC410918
GB53550	1977.7123388365	0.3369044003	0.1407728621	no	no	m	N	Q	heat shock protein beta-1-like
GB51158	1975.5555829047	-0.6269538782	0.1410664737	yes	no	m	N	W	PREDICTED: hypothetical protein LOC726321
GB41084	1973.6982143738	-1.4757948505	0.1460201544	yes	yes	m	N	W	60s ribosomal protein l38-like
GB40109	1949.0771793701	-0.596044223	0.1399792906	yes	no	m	N	W	diacylglycerol o-acyltransferase 1
GB46581	1942.5439686378	-0.5266469195	0.1397824922	yes	no	m	N	W	ubiquitin-conjugating enzyme e2 h-like
GB52985	1930.063798902	0.9234801661	0.1532179387	yes	no	m	N	Q	PREDICTED: hypothetical protein LOC409983
GB52779	1919.028116635	1.5697672915	0.1464239941	yes	yes	m	N	Q	probable cation-transporting atpase 13a3-like
GB52466	1913.4978141952	-1.0766581356	0.1406154416	yes	no	m	N	W	PREDICTED: hypothetical protein LOC408696
GB55207	1903.4415093486	-0.4800351549	0.1422047032	yes	no	m	N	W	major royal jelly protein 6 precursor
GB42809	1902.8103925392	-1.1752739011	0.1452087946	yes	yes	m	N	W	translationally-controlled tumor protein homolog isoform 1
GB50012	1901.5005385251	-1.0747290878	0.1409778977	yes	no	m	N	W	PREDICTED: hypothetical protein LOC726323
GB54990	1896.0724146683	1.0615909601	0.1443327568	yes	no	m	N	Q	hrp65 isoform x2
GB43716	1878.9630838283	0.7559143912	0.1432936782	yes	no	m	N	Q	cytochrome p450 9e2
GB42249	1873.4938515587	-0.9523878205	0.1422887901	yes	no	m	N	W	potassium voltage-gated channel protein shal
GB44019	1862.0430879213	-0.7429049668	0.1411649718	yes	no	m	N	W	vesicle-associated membrane protein 4-like isoform 1
GB52520	1854.5974700354	-0.8223647394	0.1475588213	yes	no	m	N	W	PREDICTED: hypothetical protein LOC726199
GB42327	1848.0018271195	3.570490796	0.1770079519	yes	yes	m	N	Q	segmentation protein cap n collar-like
GB49275	1845.8414569462	-0.7199048729	0.1465278589	yes	no	m	N	W	glutamate ionotropic kainate 2
GB55287	1840.1111310419	0.6738642005	0.1450023208	yes	no	m	N	Q	cysteine-rich motor neuron 1 partial
GB53503	1831.6980623009	-1.2474652032	0.1419891421	yes	yes	m	N	W	PREDICTED: hypothetical protein LOC100576392
GB40434	1823.2802412221	0.7949684994	0.1466483478	yes	no	m	N	Q	an1-type zinc finger protein 5-like isoform 1
GB40140	1817.3534608902	1.2366981584	0.1466072041	yes	yes	m	N	Q	protein piezo2-like
GB55375	1814.7990220712	1.0384618574	0.1477897359	yes	no	m	N	Q	PREDICTED: hypothetical protein LOC100745943
GB49321	1807.158794283	-1.0027994012	0.1489384101	yes	no	m	N	W	sorbitol dehydrogenase-like
GB47617	1803.1197507316	-0.3949645668	0.1439230773	yes	no	m	N	W	peptidyl-prolyl cis-trans isomerase-like
GB51697	1794.3239655831	-0.6949532309	0.1450251239	yes	no	m	N	W	hexamerin 70b precursor
GB41645	1792.7615495765	-0.4164671591	0.1435088007	yes	no	m	N	W	tyrosine-protein phosphatase lar
GB40868	1786.0021046984	-0.8010519733	0.1447779716	yes	no	m	N	W	nucleobindin-2- partial
GB42794	1780.2711062467	-0.8913245942	0.1519647807	yes	no	m	N	W	circadian clock-controlled isoform 1
GB54778	1776.2373174112	0.7196265286	0.1453929392	yes	no	m	N	Q	cad protein isoform 1
GB44213	1768.8052852783	2.2042406068	0.1556000261	yes	yes	m	N	Q	PREDICTED: filamin-A
GB44214	1758.9280159336	0.4333482991	0.1456729409	yes	no	m	N	Q	PREDICTED: filamin-B-like
GB41246	1708.6032701742	2.5386237005	0.1605814818	yes	yes	m	N	Q	PREDICTED: trichohyalin-like
GB48836	1704.9586804246	-0.6504146586	0.1461957704	yes	no	m	N	W	PREDICTED: hypothetical protein LOC100577578 isoform 1
GB43143	1681.8926243726	0.3562942299	0.1475933665	no	no	m	N	Q	tubulin-specific chaperone cofactor e-like
GB42356	1680.4900680679	0.9361222431	0.3216925737	yes	no	m	N	Q	PREDICTED: hypothetical protein LOC409536
GB42679	1679.2652556606	-1.7051606179	0.1453686025	yes	yes	m	N	W	40s ribosomal protein s8-like
GB45073	1675.3230837472	1.4588308292	0.1514169953	yes	yes	m	N	Q	PREDICTED: fibrillin-2-like
GB44202	1672.5762472243	-1.0572885416	0.1492748911	yes	no	m	N	W	PREDICTED: uncharacterized protein LOC100872970
GB50874	1670.6742926503	0.7873219823	0.1497426113	yes	no	m	N	Q	transcription factor ken 1
GB53703	1653.5133372297	-0.6345776551	0.1508732839	yes	no	m	N	W	protein transport protein sec61 subunit beta
GB53415	1638.4207652616	-0.4888673046	0.170325805	yes	no	m	N	W	ww domain-binding protein 2-like isoform 2
GB43786	1631.4815707525	1.9121872342	0.1572589471	yes	yes	m	N	Q	PREDICTED: calsyntenin-1-like
GB54557	1630.0201590787	-0.5380653373	0.1488667077	yes	no	m	N	W	splicing arginine serine-rich 18-like
GB55846	1629.1592817313	1.4754374268	0.1524334275	yes	yes	m	N	Q	kinesin 12
GB46526	1627.6308732783	1.2279027147	0.1531073522	yes	yes	m	N	Q	PREDICTED: hypothetical protein LOC410718 isoform 1
GB40460	1625.6436044185	-0.8013542469	0.1467731777	yes	no	m	N	W	probable enoyl- mitochondrial
GB45199	1614.9593719954	2.1814081044	0.1585307471	yes	yes	m	N	Q	ceramide kinase-like
GB44192	1607.0188713765	-0.9233604836	0.1467634663	yes	no	m	N	W	leucine-rich repeat-containing protein 26-like
GB45408	1599.0114411868	1.058076343	0.1534016437	yes	no	m	N	Q	PREDICTED: hypothetical protein LOC551617
GB45348	1595.9263598268	0.8012903617	0.1506542188	yes	no	m	N	Q	eukaryotic translation initiation factor 4 gamma
GB45265	1577.7912321439	2.2167658414	0.1617995563	yes	yes	m	N	Q	PREDICTED: hypothetical protein LOC409634
GB48362	1570.0282653014	-0.3403041825	0.1481161579	no	no	m	N	W	protein kinase dc2
GB52074	1563.297665442	-0.5073490685	0.1529640084	yes	no	m	N	W	6-phosphogluconate decarboxylating-like
GB41946	1556.6832457205	-0.42302281	0.1485429055	yes	no	m	N	W	cuticular protein analogous to peritrophins 3-d precursor
GB55426	1551.2533581963	1.3866298522	0.1541940946	yes	yes	m	N	Q	PREDICTED: hypothetical protein LOC725893
GB43084	1550.3910082292	1.2020698992	0.1564651271	yes	yes	m	N	Q	PREDICTED: hypothetical protein LOC551624
GB55576	1547.31384453	-0.861902986	0.1483461364	yes	no	m	N	W	PREDICTED: hypothetical protein LOC408661
GB42350	1544.3942770475	0.9416895385	0.1521909803	yes	no	m	N	Q	PREDICTED: hypothetical protein LOC100577919
GB44585	1540.2565085914	0.6920848954	0.1544909834	yes	no	m	N	Q	PREDICTED: hypothetical protein LOC100747421
GB46739	1534.7040948952	1.3345070737	0.1622812001	yes	yes	m	N	Q	PREDICTED: hypothetical protein LOC409882 isoform 1
GB40265	1534.0827441054	1.0545121198	0.1540248497	yes	no	m	N	Q	transcriptional activator protein pur-beta-b-like isoform x4
GB52438	1530.8739505798	1.103728224	0.1531503209	yes	no	m	N	Q	synapse-associated protein of 47 kda-like
GB45700	1530.1153895437	-1.2503100636	0.1502767281	yes	yes	m	N	W	serine protease easter
GB50180	1528.2324262967	1.9771468172	0.1604353231	yes	yes	m	N	Q	PREDICTED: hypothetical protein LOC552836 isoform 2
GB55527	1522.0513500652	3.7698951051	0.1897823051	yes	yes	m	N	Q	PREDICTED: hypothetical protein LOC408649
GB50509	1517.4180313148	-0.3409713919	0.1494889469	no	no	m	N	W	nimrod c2
GB47741	1514.3612928623	-0.4242075858	0.1497496668	yes	no	m	N	W	serine arginine-rich splicing factor 7-like
GB49123	1511.6164440231	1.0981456874	0.1557690729	yes	no	m	N	Q	PREDICTED: hypothetical protein LOC100577638
GB45247	1506.8845319152	-0.9772142547	0.1571897774	yes	no	m	N	W	PREDICTED: hypothetical protein LOC724685
GB41604	1506.0892842485	0.556568542	0.1531957799	yes	no	m	N	Q	chloride intracellular channel exc-4-like
GB54888	1501.2969651008	0.3546938883	0.1557006812	no	no	m	N	Q	2-acylglycerol o-acyltransferase 1-like
GB54216	1499.3375499002	0.9850594279	0.1559199083	yes	no	m	N	Q	atp-citrate synthase isoform 1
GB54358	1488.361905649	-0.5679816113	0.1511584526	yes	no	m	N	W	growth factor receptor-bound protein 14-like
GB45324	1481.4697099652	0.5938839067	0.1525679569	yes	no	m	N	Q	PREDICTED: hypothetical protein LOC552244
GB48748	1477.9161552312	0.8685488892	0.1542227822	yes	no	m	N	Q	PREDICTED: hypothetical protein LOC408275
GB51550	1463.9468499806	1.2677958131	0.1566905591	yes	yes	m	N	Q	isoforms a c f g h-like
GB47565	1455.5008881393	-1.4075681179	0.1530175772	yes	yes	m	N	W	slit homolog 2
GB48699	1444.2102987832	-1.200246867	0.1539412057	yes	yes	m	N	W	PREDICTED: uncharacterized protein LOC100871903
GB47026	1443.051178735	1.4462962383	0.1628532647	yes	yes	m	N	Q	PREDICTED: uncharacterized protein LOC100872082 isoform 3
GB55463	1442.2788628394	2.2580166231	0.1669098254	yes	yes	m	N	Q	PREDICTED: hypothetical protein LOC409086
GB52925	1427.8935137758	-0.5368983531	0.1592355992	yes	no	m	N	W	neurobeachin- partial
GB49672	1420.8210610756	1.2829140156	0.1577090045	yes	yes	m	N	Q	PREDICTED: uncharacterized protein LOC100867715
GB44890	1417.2344832342	-1.437276534	0.1525893639	yes	yes	m	N	W	regulator of nonsense transcripts 1
GB55746	1402.9399555293	1.2552929045	0.1591034093	yes	yes	m	N	Q	myosin-ib isoform 1
GB42804	1400.6526295909	1.8013694265	0.1632467832	yes	yes	m	N	Q	PREDICTED: hypothetical protein LOC412763 isoform 1
GB48539	1396.2688670883	-0.3297240729	0.1535101357	no	no	m	N	W	calcium-dependent protein kinase 4-like
GB48687	1395.5889562878	-1.5435310904	0.1536080384	yes	yes	m	N	W	fibrillin-2- partial
GB53015	1395.3139325605	0.5527417957	0.1579612968	yes	no	m	N	Q	protein fam151b-like
GB50591	1384.6037632191	-1.5495230418	0.1534828789	yes	yes	m	N	W	PREDICTED: hypothetical protein LOC100651619
GB50013	1379.2318181792	-0.9259537177	0.1534938467	yes	no	m	N	W	proclotting enzyme
GB49347	1375.8632031653	-0.4637025581	0.1573315692	yes	no	m	N	W	prostaglandin reductase 1-like
GB55847	1375.4516818799	0.7058788734	0.1567158328	yes	no	m	N	Q	ubiquitin activating enzyme 1 isoform 1
GB40232	1372.2939135669	-1.7067121475	0.1548284893	yes	yes	m	N	W	peroxiredoxin 1
GB49010	1367.2305932245	2.1910336698	0.1905332546	yes	yes	m	N	Q	PREDICTED: uncharacterized protein LOC409695 isoform X1
GB41908	1364.4777711484	-0.7557284455	0.1543459675	yes	no	m	N	W	perq amino acid-rich with gyf domain-containing protein cg11148-like isoform 1
GB45813	1351.780820058	1.0165077322	0.1634858536	yes	no	m	N	Q	triple functional domain protein
GB54372	1341.4606428504	0.4896938771	0.1568740056	yes	no	m	N	Q	60 kda heat shock mitochondrial-like
GB47816	1325.188369266	1.6512881632	0.1641727336	yes	yes	m	N	Q	splicing factor 1-like
GB55635	1323.0118827166	1.1758476806	0.1637000435	yes	yes	m	N	Q	camp-responsive element-binding 2-like
GB44980	1319.8783043627	1.493635538	0.1640997646	yes	yes	m	N	Q	epidermal retinol dehydrogenase 2-like isoform 1
GB41861	1319.3983305849	2.6469163129	0.1759545131	yes	yes	m	N	Q	PREDICTED: hypothetical protein LOC100648579
GB52766	1314.5522803895	-3.3766654386	0.1640473976	yes	yes	m	N	W	PREDICTED: hypothetical protein LOC725978
GB52052	1307.6792166095	-0.5750915494	0.1561093824	yes	no	m	N	W	venom carboxylesterase-6-like
GB43727	1296.4114308242	0.5682257392	0.1590591849	yes	no	m	N	Q	cytochrome p450 9e2
GB45107	1278.2143635742	-0.7386592311	0.157575021	yes	no	m	N	W	peroxisome biogenesis factor 1-like
GB49628	1273.2847681124	0.3694628917	0.1707857073	no	no	m	N	Q	cytosolic non-specific dipeptidase-like isoform 1
GB53747	1271.2128368521	-0.6430475859	0.1580168253	yes	no	m	N	W	phosphatase and actin regulator 1
GB43208	1270.5881912871	-1.080773202	0.1572952166	yes	yes	m	N	W	PREDICTED: hypothetical protein LOC552446
GB43708	1251.2440549989	-0.8955372035	0.1579519466	yes	no	m	N	W	ferritin heavy chain
GB51716	1243.5047372144	-0.5991794044	0.1613637998	yes	no	m	N	W	60s ribosomal protein l23a
GB41547	1240.8982849033	2.3933927173	0.1755427154	yes	yes	m	N	Q	echinoderm microtubule-associated 1-like
GB47717	1235.5285962462	-2.3247197099	0.1657953394	yes	yes	m	N	W	---NA---
GB52266	1234.0796772782	-1.0501564997	0.1585524233	yes	no	m	N	W	furin-like protease 2-like
GB52144	1228.6065494033	1.2549441643	0.1714909598	yes	yes	m	N	Q	PREDICTED: hypothetical protein LOC100647880
GB47944	1227.2541539001	0.4147806808	0.1664007066	yes	no	m	N	Q	PREDICTED: hypothetical protein LOC100743398
GB54714	1222.4351153227	0.8132982286	0.1627796401	yes	no	m	N	Q	obg-like atpase 1-like isoformx1
GB52975	1221.7146600346	2.8401938399	0.1896615388	yes	yes	m	N	Q	PREDICTED: hypothetical protein LOC409658
GB53012	1212.0499999055	-0.4826424694	0.1597400423	yes	no	m	N	W	protein turtle-like
GB50407	1209.3241361556	0.5749639867	0.1627176927	yes	no	m	N	Q	PREDICTED: hypothetical protein LOC100578579
GB53401	1208.6288784171	2.2890823958	0.1751945203	yes	yes	m	N	Q	PREDICTED: hypothetical protein LOC408981
GB50595	1205.1833803022	-1.0685112556	0.1634167926	yes	yes	m	N	W	aldo-keto reductase family 1 member b10-like
GB47351	1204.7568825438	1.1322078696	0.1650403738	yes	no	m	N	Q	syntaxin-binding protein 5-like isoform 2
GB45057	1201.6341165898	-0.8370471745	0.1619273244	yes	no	m	N	W	PREDICTED: hypothetical protein LOC726407
GB46614	1199.2703411802	3.1641249953	0.1936717776	yes	yes	m	N	Q	PREDICTED: hypothetical protein LOC413310 isoform 1
GB54316	1198.3136357835	0.7764491374	0.1640816323	yes	no	m	N	Q	cardioacceleratory peptide receptor
GB50296	1192.3367372945	-0.6811708595	0.1684531678	yes	no	m	N	W	40s ribosomal protein s25 isoform 1
GB40263	1190.8872991197	3.4023498272	0.1976058923	yes	yes	m	N	Q	PREDICTED: hypothetical protein LOC413721
GB45688	1190.8413145999	0.5279226949	0.1630321407	yes	no	m	N	Q	synaptic vesicle membrane protein vat-1 homolog-like
GB45518	1188.3306113295	-0.865807657	0.1604026571	yes	no	m	N	W	PREDICTED: semaphorin-1A
GB44894	1182.7951351097	-0.5184452572	0.1652954252	yes	no	m	N	W	dehydrogenase reductase sdr family member 7-like
GB52736	1182.6975069865	-0.3592769742	0.1630895064	no	no	m	N	W	atp synthase subunit mitochondrial-like
GB55190	1181.9829745519	0.7319326672	0.1650303024	yes	no	m	N	Q	PREDICTED: hypothetical protein LOC725923
GB52701	1175.799749308	1.5843232775	0.1721825397	yes	yes	m	N	Q	chloride channel protein 2-like
GB48247	1168.8398940025	1.7227792018	0.1722720763	yes	yes	m	N	Q	PREDICTED: hypothetical protein LOC410423
GB42621	1166.1514591426	0.8407402421	0.1659625179	yes	no	m	N	Q	PREDICTED: uncharacterized protein LOC100863510
GB40690	1164.8667078046	2.6557929883	0.1875789611	yes	yes	m	N	Q	PREDICTED: uncharacterized protein LOC100863896
GB54151	1157.1925645446	2.002197372	0.1744320124	yes	yes	m	N	Q	PREDICTED: hypothetical protein LOC408463
GB40746	1150.1475495458	-1.3454042423	0.1632391782	yes	yes	m	N	W	fk506-binding protein 59
GB48262	1142.9218566434	1.6858060509	0.1721305371	yes	yes	m	N	Q	PREDICTED: hypothetical protein LOC100576671
GB47049	1140.0234640787	2.6521377381	0.1867531526	yes	yes	m	N	Q	PREDICTED: hypothetical protein LOC725508
GB43999	1139.7077626988	-1.3007715141	0.1627904388	yes	yes	m	N	W	peroxiredoxin- mitochondrial
GB51192	1134.3183163352	-0.8355754479	0.1627641938	yes	no	m	N	W	cytochrome b-c1 complex subunit mitochondrial
GB54814	1130.9135461961	-1.5612781481	0.1693879529	yes	yes	m	N	W	60s ribosomal protein l31 isoform 2
GB50819	1124.6781450899	-0.8648762555	0.1631917139	yes	no	m	N	W	PREDICTED: hypothetical protein LOC409039 isoform 1
GB47504	1121.2282591526	-1.2303678643	0.1862093054	yes	yes	m	N	W	histone partial
GB49799	1119.9124021024	1.2578753558	0.1701650761	yes	yes	m	N	Q	PREDICTED: battenin
GB48454	1119.6235191472	0.9563556895	0.1815080809	yes	no	m	N	Q	beta amyloid protein precursor-like isoform 1
GB45433	1119.0724675906	-1.9014989279	0.1701904337	yes	yes	m	N	W	small ribonucleoprotein particle protein b
GB52863	1116.7005042243	-1.1224584522	0.1681605933	yes	yes	m	N	W	PREDICTED: hypothetical protein LOC727464
GB52636	1116.4843399096	0.9470936628	0.3484071966	yes	no	m	N	Q	cell growth regulator with ring finger domain protein 1-like
GB55619	1115.8553103767	-0.6361085731	0.1647541167	yes	no	m	N	W	PREDICTED: uncharacterized protein LOC408669 isoform X2
GB51281	1112.6807655166	1.3081784614	0.1705279336	yes	yes	m	N	Q	PREDICTED: hypothetical protein LOC409514 isoform 1
GB42057	1108.968811702	-0.9302428898	0.1640052318	yes	no	m	N	W	dna-directed rna polymerases and iii subunit rpabc3-like
GB44186	1107.8420938879	-1.2268978413	0.1667134056	yes	yes	m	N	W	guanine nucleotide-binding protein g subunit alpha-like isoform 1
GB41311	1104.9684838575	-1.9080318354	0.1660876643	yes	yes	m	N	W	indirect flight muscle-like
GB54351	1104.0276762719	0.4211653265	0.1682033931	yes	no	m	N	Q	map kinase-interacting serine threonine-protein kinase 1
GB45732	1101.0918566453	0.4027584539	0.1710069225	no	no	m	N	Q	protein 5
GB42142	1095.1552621863	2.0863903415	0.1835643988	yes	yes	m	N	Q	nuclear hormone receptor ftz-f1 isoform x4
GB47992	1094.0498757106	-0.5814818819	0.1659828715	yes	no	m	N	W	splicing factor 3b subunit 4
GB45912	1090.6515534824	-0.8477484567	0.1659172486	yes	no	m	N	W	protein lethal essential for life-like
GB42178	1090.4204239398	-1.2241524027	0.1650498863	yes	yes	m	N	W	extra macrochaetae
GB42220	1086.8252743155	1.4241395094	0.1727168687	yes	yes	m	N	Q	low quality protein: sodium bicarbonate cotransporter 3-like
GB48810	1082.5501071176	-1.5843550915	0.4821494721	yes	yes	m	N	W	60s ribosomal protein l8
GB41011	1080.185604527	-1.0025235408	0.1701398233	yes	no	m	N	W	PREDICTED: hypothetical protein LOC100578068
GB44647	1080.1334682292	-0.8850338987	0.1668303023	yes	no	m	N	W	voltage-dependent calcium channel subunit alpha-2 delta-3-like
GB49990	1067.7520256136	0.7324221287	0.1802172779	yes	no	m	N	Q	PREDICTED: hypothetical protein LOC409713
GB44206	1065.837625577	-1.1312803293	0.5916576454	no	yes	m	N	W	death-associated protein 1-like
GB54150	1063.857670657	3.1764273518	0.2011912894	yes	yes	m	N	Q	PREDICTED: uncharacterized protein LOC408462
GB44689	1049.5964397447	1.3527143454	0.1742424161	yes	yes	m	N	Q	e3 ubiquitin-protein ligase synoviolin a-like isoform 1
GB43366	1046.5857573522	2.0422976702	0.1812993546	yes	yes	m	N	Q	major facilitator superfamily domain-containing protein 6-like
GB46425	1045.7988192174	1.6174775152	0.1766051227	yes	yes	m	N	Q	PREDICTED: hypothetical protein LOC551031 isoform 2
GB40073	1045.1491972493	-1.031546411	0.1914962283	yes	no	m	N	W	cop9 signalosome complex subunit 8-like
GB52827	1044.4649133173	1.6932419369	0.1802587469	yes	yes	m	N	Q	golgi integral membrane protein 4-like isoform x3
GB54433	1043.4714717536	-0.8136285827	0.1680885675	yes	no	m	N	W	60s ribosomal protein l19-like
GB40779	1039.0323864909	-1.1602275044	0.1812577822	yes	yes	m	N	W	PREDICTED: transaldolase
GB49223	1037.2330493471	1.5060800831	0.1774405947	yes	yes	m	N	Q	PREDICTED: hypothetical protein LOC725131
GB40629	1028.7451383816	2.3434531808	0.1860386181	yes	yes	m	N	Q	PREDICTED: hypothetical protein LOC410363 isoform 1, partial
GB44941	1028.7189607175	1.4620006202	0.1781398048	yes	yes	m	N	Q	eukaryotic peptide chain release factor gtp-binding subunit erf3b
GB40648	1026.6855620421	1.4372764355	0.178925282	yes	yes	m	N	Q	disks large 1 tumor suppressor
GB55408	1020.4317351943	0.4660852434	0.1727905607	yes	no	m	N	Q	PREDICTED: hypothetical protein LOC408666
GB51072	1016.3926387383	-0.7817677008	0.1720405601	yes	no	m	N	W	40s ribosomal protein s4-like isoform 1
GB48969	1011.464650136	3.0892455079	0.2019529962	yes	yes	m	N	Q	PREDICTED: uncharacterized protein LOC408608
GB54506	1006.8197193007	0.547753668	0.172266622	yes	no	m	N	Q	PREDICTED: hypothetical protein LOC411253
GB52469	1004.2920294826	3.2970482693	0.2110775505	yes	yes	m	N	Q	epidermal growth factor receptor kinase substrate 8-like protein 1-like
GB50118	1001.9179435173	-0.7795742875	0.1699848119	yes	no	m	N	W	PREDICTED: hypothetical protein LOC725114 isoform 1
GB40234	994.5920431963	0.6029263445	0.1730817588	yes	no	m	N	Q	PREDICTED: hypothetical protein LOC725246
GB52976	993.9571059781	-0.8628861556	0.169852235	yes	no	m	N	W	histone h2a-like isoform 6
GB46776	993.601213579	-1.1938323638	0.1812220497	yes	yes	m	N	W	40s ribosomal protein s11-like
GB55583	987.4429170085	1.6527879841	0.1838055487	yes	yes	m	N	Q	PREDICTED: hypothetical protein LOC100747609
GB55567	986.7348894331	0.9174983881	0.1765934314	yes	no	m	N	Q	PREDICTED: hypothetical protein LOC724299
GB52348	985.1046483547	0.842636692	0.1752782697	yes	no	m	N	Q	probable saccharopine dehydrogenase-like isoform 1
GB46431	981.8185132038	0.9809952403	0.1922927309	yes	no	m	N	Q	eukaryotic translation initiation factor 3 subunit a-like isoform 1
GB50975	981.6116947183	0.5933977222	0.1747502201	yes	no	m	N	Q	PREDICTED: hypothetical protein LOC410204
GB42329	981.5614402949	2.4491944967	0.1911100471	yes	yes	m	N	Q	segmentation protein cap n collar-like
GB49879	973.4204502189	-0.9998254568	0.1710126539	yes	no	m	N	W	potassium voltage-gated channel protein shaw-like
GB53341	972.7892360323	1.6230050626	0.1845857627	yes	yes	m	N	Q	sortilin-related receptor
GB54395	972.2239062879	-1.275209544	0.1711516761	yes	yes	m	N	W	PREDICTED: hypothetical protein LOC413385
GB50690	968.8833812481	2.3663518522	0.1997554352	yes	yes	m	N	Q	low quality protein: myosin-va
GB54163	964.9915225345	1.0971629314	0.1779599453	yes	no	m	N	Q	dentin matrix protein 4-like
GB46701	964.8778519798	1.6000690706	0.1841882072	yes	yes	m	N	Q	PREDICTED: hypothetical protein LOC100577709
GB49794	962.2805491255	1.4866416655	0.1833418835	yes	yes	m	N	Q	PREDICTED: hypothetical protein LOC100577530
GB53065	961.1560055844	-0.8141470609	0.1723225816	yes	no	m	N	W	60s ribosomal protein l7
GB54949	961.1164129909	-0.5725791813	0.1736883788	yes	no	m	N	W	tribbles homolog 2
GB41862	960.348253967	0.4923066541	0.1797983078	yes	no	m	N	Q	protein kinase c delta type homolog
GB55601	956.4544501929	-0.7987652405	0.1728456284	yes	no	m	N	W	protein yipf1-like
GB53305	953.909338081	-0.4202485772	0.1733483745	yes	no	m	N	W	low quality protein: protein still isoform sif type 1-like
GB50356	951.6819709394	-1.4211535047	0.1775217024	yes	yes	m	N	W	60s acidic ribosomal protein p2-like
GB47940	943.014224976	1.1723108137	0.1998482756	yes	yes	m	N	Q	PREDICTED: uncharacterized protein DDB_G0271670-like isoform X1
GB43718	942.6897584308	1.4612164307	0.183726313	yes	yes	m	N	Q	PREDICTED: myosin-IIIa
GB44153	934.7571639396	-1.3580786165	0.1738778018	yes	yes	m	N	W	nadh dehydrogenase
GB49410	933.3921834386	0.6852168154	0.1776454445	yes	no	m	N	Q	AT15141p
GB50780	932.9296266805	-0.7953369923	0.1744438806	yes	no	m	N	W	PREDICTED: hypothetical protein LOC552020
GB41228	931.744794694	-0.6880063633	0.1744971001	yes	no	m	N	W	PREDICTED: hypothetical protein LOC724900
GB42161	930.7903556522	-1.1324368833	0.1795656909	yes	yes	m	N	W	poly -specific ribonuclease parn-like
GB49495	927.7692229705	0.5197553883	0.1769196534	yes	no	m	N	Q	low quality protein: cytosol aminopeptidase-like
GB42541	925.9922860144	-0.9356576629	0.1755756523	yes	no	m	N	W	carbonic anhydrase-related protein 10-like
GB53865	922.7173831658	1.2178241459	0.1982165151	yes	yes	m	N	Q	PREDICTED: hypothetical protein LOC413596
GB50516	919.9794324078	0.4843968408	0.1775006048	yes	no	m	N	Q	tppp family protein cg4893-like isoform 1
GB49899	917.9056566222	0.6435495422	0.1790510387	yes	no	m	N	Q	PREDICTED: hypothetical protein LOC724962
GB43573	909.471296008	-1.6623141888	0.1768709272	yes	yes	m	N	W	PREDICTED: hypothetical protein LOC725926 isoform 1
GB43602	908.1796796273	0.5141234611	0.1782893067	yes	no	m	N	Q	PREDICTED: hypothetical protein LOC410480
GB55805	906.9476689624	1.2551916953	0.184189495	yes	yes	m	N	Q	PREDICTED: hypothetical protein LOC409872
GB49999	904.4161145722	-1.1429210393	0.1757325279	yes	yes	m	N	W	phosphatidylethanolamine-binding protein homolog -like isoform 2
GB44886	903.7198913113	1.0923963337	0.1818726559	yes	no	m	N	Q	PREDICTED: uncharacterized protein LOC100863960
GB40009	899.6964755633	0.8394369325	0.1803320735	yes	no	m	N	Q	PREDICTED: hypothetical protein LOC551319
GB47500	899.1675130611	-0.8092075598	0.1762534499	yes	no	m	N	W	mitochondrial-processing peptidase subunit beta-like
GB46982	898.5580844055	1.0255507937	0.1814683491	yes	no	m	N	Q	potassium voltage-gated channel protein shab-like
GB47388	897.8843007978	-1.7102498034	0.1763885132	yes	yes	m	N	W	PREDICTED: uncharacterized protein LOC100870593
GB42049	895.4432945794	1.2025955607	0.1829052898	yes	yes	m	N	Q	transcription factor kayak-like isoform 2
GB46589	893.1181668037	-0.9980021889	0.1776743927	yes	no	m	N	W	saga-associated factor 29 homolog
GB50204	892.3213812151	2.7023311244	0.203719396	yes	yes	m	N	Q	PREDICTED: hypothetical protein LOC408519
GB43953	891.1404881327	0.6843311312	0.1811301133	yes	no	m	N	Q	PREDICTED: cycle
GB45216	890.7805077994	1.475754918	0.1862611552	yes	yes	m	N	Q	single-stranded dna-binding protein 3 isoform 2
GB44987	890.564142901	-0.4150010512	0.1784298432	no	no	m	N	W	vesicular glutamate transporter -like
GB51583	889.53612637	1.3388463325	0.1862739009	yes	yes	m	N	Q	kynurenine alpha-aminoadipate mitochondrial-like
GB47747	888.4548469004	-1.0763752131	0.1786645338	yes	yes	m	N	W	PREDICTED: hypothetical protein LOC409479
GB52253	886.8459411829	2.3183034044	0.2027463131	yes	yes	m	N	Q	PREDICTED: hypothetical protein LOC409242
GB51683	886.6423952918	-0.7392692738	0.176893035	yes	no	m	N	W	PREDICTED: annexin-B9-like
GB45138	885.6329544962	2.7305016924	0.2036322794	yes	yes	m	N	Q	PREDICTED: hypothetical protein LOC408354
GB55639	884.7610439116	-1.0292243563	0.1817162652	yes	no	m	N	W	40s ribosomal protein s3
GB55664	882.2542052133	0.9411919662	0.1823858247	yes	no	m	N	Q	PREDICTED: uncharacterized protein LOC100866703
GB42780	881.7918356988	0.6119730257	0.181704322	yes	no	m	N	Q	cchc-type zinc finger protein cg3800-like
GB50247	881.0264793321	-0.812960632	0.1776375147	yes	no	m	N	W	PREDICTED: hypothetical protein LOC100577551 isoform 1
GB49908	878.0024992535	0.8358423425	0.1819980205	yes	no	m	N	Q	foraging cg10033-pa
GB42940	875.9729209869	0.8164862721	0.182031271	yes	no	m	N	Q	PREDICTED: glutamate
GB40253	872.2288741443	-1.6007619226	0.1816643706	yes	yes	m	N	W	muscle-specific protein 20-like
GB51341	866.251964122	1.4634129143	0.1888608709	yes	yes	m	N	Q	plexin domain-containing protein 2-like
GB49991	865.2018516234	-0.9742885483	0.187535771	yes	no	m	N	W	PREDICTED: hypothetical protein LOC409713
GB51613	864.0273735126	1.0001917425	0.184867124	yes	no	m	N	Q	PREDICTED: hypothetical protein LOC408570
GB52211	863.2524530611	1.4885777709	0.1877477928	yes	yes	m	N	Q	zinc finger rna-binding protein
GB48840	860.2688208095	-0.4684556531	0.1827014913	yes	no	m	N	W	polypyrimidine tract-binding protein 2-like
GB49535	859.0067091321	1.2742031286	0.1872883611	yes	yes	m	N	Q	calcium calmodulin-dependent protein kinase type ii alpha chain- partial
GB41704	856.8917957287	1.103441456	0.1864654423	yes	no	m	N	Q	PREDICTED: hypothetical protein LOC727232
GB40054	856.691685766	-1.3434659616	0.1797718638	yes	yes	m	N	W	gastrin-releasing peptide receptor-like
GB46565	854.0121456013	-0.403268404	0.1802091237	no	no	m	N	W	pyruvate kinase-like
GB52675	853.980351498	-1.2893999528	0.1790626527	yes	yes	m	N	W	26s proteasome non-atpase regulatory subunit partial
GB54923	851.5562826569	0.9454351498	0.1845049399	yes	no	m	N	Q	PREDICTED: uncharacterized protein LOC100866695
GB52115	849.7142420411	-0.6565760599	0.1793016915	yes	no	m	N	W	protein creg1
GB43266	842.736679821	1.8215075931	0.1929264873	yes	yes	m	N	Q	PREDICTED: C-terminal-binding protein-like
GB46376	841.7782554965	1.0548504053	0.1860683694	yes	no	m	N	Q	protein lsm14 homolog b-b
GB54589	841.0173615513	1.3680605807	0.189332072	yes	yes	m	N	Q	yth domain family protein 1-like
GB53592	832.8591973957	0.8726774126	0.1854276475	yes	no	m	N	Q	PREDICTED: hypothetical protein LOC413510
GB41680	832.3437885716	3.1702838795	0.2224202787	yes	yes	m	N	Q	PREDICTED: hypothetical protein LOC724159
GB47058	831.6829020374	-1.3391127195	0.1808711166	yes	yes	m	N	W	---NA---
GB45377	830.8212563053	1.0201500765	0.2066912687	yes	no	m	N	Q	glutamine synthetase 2 cytoplasmic-like isoform 2
GB40673	828.3189236365	-1.0842137628	0.1829377723	yes	yes	m	N	W	lambda crystallin-like protein
GB47041	827.7384497535	1.3014029987	0.1897419079	yes	yes	m	N	Q	PREDICTED: hypothetical protein LOC724652
GB45414	827.3791285283	1.7054547592	0.1937284974	yes	yes	m	N	Q	nuclear hormone receptor ftz-f1 beta
GB55228	826.5451535436	0.5739683639	0.1879007409	yes	no	m	N	Q	PREDICTED: hypothetical protein LOC409956 isoform 1
GB40150	824.8881864104	-1.0089963568	0.1817645959	yes	no	m	N	W	FoxP protein
GB49921	820.7250459249	1.9546014251	0.198319776	yes	yes	m	N	Q	integrin alpha-ps2
GB45923	815.0418221729	1.58148303	0.1926127594	yes	yes	m	N	Q	cytoplasmic dynein 1 intermediate chain
GB43123	814.0019157716	-1.1506214955	0.1828546264	yes	yes	m	N	W	PREDICTED: hypothetical protein LOC409759
GB55453	813.9143428874	2.2232291419	0.2033275084	yes	yes	m	N	Q	PREDICTED: hypothetical protein LOC409151
GB52618	813.330585186	-0.6121664847	0.1837615598	yes	no	m	N	W	PREDICTED: hypothetical protein LOC412914
GB54784	811.7783366759	-1.1124777174	0.1992026228	yes	yes	m	N	W	atp-dependent rna helicase ddx42-like
GB47679	809.5682976299	-0.8558437725	0.1841798106	yes	no	m	N	W	atp synthase subunit mitochondrial-like
GB46131	806.8158490775	-0.7548345666	0.1831148531	yes	no	m	N	W	PREDICTED: hypothetical protein LOC100576620 isoform 1
GB49870	803.1301251561	0.666323141	0.1895361973	yes	no	m	N	Q	long-chain-fatty-acid-- ligase 1-like
GB50598	802.4274487101	-1.2590190507	0.1851340704	yes	yes	m	N	W	aldose reductase-like isoform 1
GB42580	801.9189829948	-0.957984872	0.1881294567	yes	no	m	N	W	d-beta-hydroxybutyrate mitochondrial-like
GB50973	798.1994098676	-0.5962715443	0.1855871522	yes	no	m	N	W	PREDICTED: hypothetical protein LOC726121
GB52082	797.4714394583	0.9669364122	0.1894418959	yes	no	m	N	Q	sn1-specific diacylglycerol lipase alpha-like isoform x1
GB54295	797.2339864497	1.6442103173	0.1947938921	yes	yes	m	N	Q	PREDICTED: beta-1-syntrophin
GB44580	796.7580529756	2.3322053391	0.205948775	yes	yes	m	N	Q	nucleolysin tiar-like
GB52768	796.5708388348	0.4997893516	0.187371489	yes	no	m	N	Q	alkaline tissue-nonspecific isozyme-like isoform 1
GB55929	796.4244014528	-0.5528410757	0.1872941101	yes	no	m	N	W	mannosyl-oligosaccharide alpha- -mannosidase isoform b
GB46750	789.1366912051	-1.3124502522	0.1844637877	yes	yes	m	N	W	40s ribosomal protein s16-like
GB50121	788.9753563799	-1.7920608434	0.1846425636	yes	yes	m	N	W	chymotrypsin inhibitor
GB49289	787.3021081858	1.2899083177	0.1944495845	yes	yes	m	N	Q	cytosolic carboxypeptidase 1-like
GB53206	786.9556759682	2.0381737289	0.200713826	yes	yes	m	N	Q	PREDICTED: hypothetical protein LOC724535
GB50251	780.2587862778	-1.0103297506	0.1848464188	yes	no	m	N	W	PREDICTED: uncharacterized protein C15orf61 homolog
GB55729	778.2935035328	-1.0288423592	0.191098796	yes	no	m	N	W	major royal jelly protein 1
GB44148	776.9765879147	1.7249852485	0.2015831349	yes	yes	m	N	Q	safb-like transcription modulator-like
GB54095	776.1502534596	1.3550489958	0.1938389244	yes	yes	m	N	Q	PREDICTED: hypothetical protein LOC726928
GB43842	774.1147458134	-0.8131519891	0.1850933379	yes	no	m	N	W	---NA---
GB48533	771.9795682817	0.8996269655	0.1907112627	yes	no	m	N	Q	PREDICTED: hypothetical protein LOC725524
GB55669	765.4396278094	-0.7063869559	0.1916156382	yes	no	m	N	W	cytochrome p450 9e2
GB45140	764.5152792105	3.2343172835	0.2284234858	yes	yes	m	N	Q	junctophilin-1-like isoform 2
GB49977	762.4896395599	1.2350132919	0.1942161179	yes	yes	m	N	Q	PREDICTED: protocadherin-15
GB43077	760.3796915535	1.7894714587	0.2005625787	yes	yes	m	N	Q	PREDICTED: hypothetical protein LOC408333 isoform 1
GB51749	759.9501998718	0.4190386054	0.1903894365	no	no	m	N	Q	low quality protein: g protein-coupled receptor kinase 1 isoform 1
GB45184	756.9619073856	-0.5807378847	0.18739376	yes	no	m	N	W	2-hydroxyacyl- lyase 1-like
GB53014	753.7299476022	1.0024967715	0.1951921022	yes	no	m	N	Q	protein croquemort
GB49170	751.5565451518	-1.4897610352	0.1873387656	yes	yes	m	N	W	40s ribosomal protein s15aa-like
GB44634	750.7243568798	0.5381234737	0.1937827299	yes	no	m	N	Q	PREDICTED: hypothetical protein LOC408844
GB41392	749.1166771076	0.9538705732	0.1970899379	yes	no	m	N	Q	PREDICTED: hypothetical protein LOC552027
GB41754	748.3496407021	1.1972728553	0.1950852526	yes	yes	m	N	Q	protein ddi1 homolog 2-like
GB50663	746.0011743051	-0.6482114095	0.1890141284	yes	no	m	N	W	protein l 37cc-like
GB49193	744.9795512404	1.361054985	0.1997031303	yes	yes	m	N	Q	PREDICTED: hypothetical protein LOC551826
GB45281	743.3241835762	0.8666689801	0.193310252	yes	no	m	N	Q	e3 ubiquitin-protein ligase hyd isoform 1
GB45612	741.5988563207	0.5031165232	0.1921322818	yes	no	m	N	Q	tyrosine-protein phosphatase 10d-like
GB47542	741.0768984742	-0.6328498754	0.2119338378	yes	no	m	N	W	eukaryotic translation initiation factor 3 subunit j isoform 1
GB55547	740.3977239834	-1.0783547408	0.1910588401	yes	yes	m	N	W	chemosensory protein 2 precursor
GB42929	738.8616274695	-0.8882902613	0.1901965177	yes	no	m	N	W	cytochrome c oxidase subunit 4 isoform mitochondrial
GB54986	734.9349925294	-1.195241725	0.1963184309	yes	yes	m	N	W	atp-dependent rna helicase dhx33-like
GB55368	733.4126238852	-0.4964872363	0.1901226525	yes	no	m	N	W	cofilin actin-depolymerizing factor homolog
GB44520	730.2316958403	-1.517509646	0.1999392983	yes	yes	m	N	W	PREDICTED: hypothetical protein LOC552106
GB47202	727.3854774988	0.7508040985	0.1939603319	yes	no	m	N	Q	PREDICTED: hypothetical protein LOC409518
GB55088	724.3194816639	1.8664463934	0.2047622022	yes	yes	m	N	Q	poly -binding protein 3-like
GB46114	723.5921632604	2.9865448605	0.2271182729	yes	yes	m	N	Q	formin-like protein cg32138-like
GB51373	721.8677629265	-0.7330724696	0.1909993171	yes	no	m	N	W	PREDICTED: hypothetical protein LOC100577331
GB52848	721.0706249322	3.1934055028	0.2330950468	yes	yes	m	N	Q	PREDICTED: titin-like
GB46772	719.3796274883	-0.5598907992	0.1902557123	yes	no	m	N	W	trans- -enoyl- reductase-like
GB52059	718.9581831865	0.8332148562	0.1964290594	yes	no	m	N	Q	eukaryotic translation initiation factor 4h-like
GB44482	717.3167632868	0.418042358	0.1956258689	no	no	m	N	Q	solute carrier family 12 member 6-like isoform 1
GB54320	716.7614875298	2.6978297907	0.2206094347	yes	yes	m	N	Q	PREDICTED: hypothetical protein LOC100647311
GB52278	714.0609167794	1.1149883646	0.1982961929	yes	yes	m	N	Q	PREDICTED: filamin-A-like
GB42360	712.2137210192	1.3298926687	0.2008992406	yes	yes	m	N	Q	PREDICTED: hypothetical protein LOC724311
GB45967	710.6204046033	3.5546779298	0.2454751309	yes	yes	m	N	Q	PREDICTED: hypothetical protein LOC410637
GB40653	710.2805089325	-0.8033091164	0.1985989211	yes	no	m	N	W	60s ribosomal protein l24
GB40405	709.1221516074	1.6063464445	0.2061020006	yes	yes	m	N	Q	dentin sialophosphoprotein isoform x4
GB41631	708.5930954834	-1.4710738837	0.1927169917	yes	yes	m	N	W	60s ribosomal protein l34 isoform 1
GB43704	708.3821803223	0.45841208	0.1945260696	no	no	m	N	Q	adenylosuccinate synthetase-like
GB42802	707.2302264568	-0.7125880593	0.1921589264	yes	no	m	N	W	mfs-type transporter c6orf192 homolog
GB48861	705.6561762837	0.7300880174	0.1967851487	yes	no	m	N	Q	PREDICTED: hypothetical protein LOC552685
GB53931	704.551885725	3.311623695	0.2380454433	yes	yes	m	N	Q	laminin subunit alpha-5-like
GB53782	704.2937075813	1.2879193434	0.2003320893	yes	yes	m	N	Q	PREDICTED: hypothetical protein LOC408942
GB52424	703.6894107367	1.1152874512	0.2008311251	yes	yes	m	N	Q	PREDICTED: dihydropyrimidinase-like
GB45731	703.2978960476	-0.8406418553	0.1916302571	yes	no	m	N	W	nadh dehydrogenase
GB54192	702.039645208	-1.0260079439	0.1931475492	yes	no	m	N	W	60s ribosomal protein l13 isoform 1
GB55574	699.4312640676	2.0558341218	0.2128431454	yes	yes	m	N	Q	probable phospholipid-transporting atpase vd-like
GB49773	696.4854436465	-0.6067997861	0.202631868	yes	no	m	N	W	PREDICTED: sequestosome-1
GB41521	696.1858357745	1.4726083251	0.2030039313	yes	yes	m	N	Q	protein groucho isoform 1
GB52256	695.1468466888	-0.7382688372	0.192859369	yes	no	m	N	W	60s ribosomal protein l5
GB49177	694.4658052038	-1.5019031078	0.1998782948	yes	yes	m	N	W	60s ribosomal protein l27-like
GB53062	694.1877868778	-1.1112618692	0.194962862	yes	yes	m	N	W	serine threonine-protein kinase minibrain-like isoform partial
GB43256	693.7008622134	0.4966250425	0.1978499515	yes	no	m	N	Q	atp-binding cassette sub-family d member 1-like
GB47694	691.6395610955	-1.5750364373	0.1949780146	yes	yes	m	N	W	globin 1
GB44101	690.6676350339	-0.5586552674	0.1945537873	yes	no	m	N	W	PREDICTED: uncharacterized protein LOC100867304
GB44430	689.4285555635	1.3206580735	0.2046589408	yes	yes	m	N	Q	dihydrolipoyllysine-residue succinyltransferase component of 2-oxoglutarate dehydrogenase mitochondrial-like
GB55736	688.133646335	0.9065631446	0.2004687458	yes	no	m	N	Q	armadillo segment polarity
GB51091	686.2933939717	-0.5747731667	0.1967335042	yes	no	m	N	W	pdz and lim domain protein 3
GB41732	685.7124432382	-0.7409884817	0.1936681126	yes	no	m	N	W	PREDICTED: aminomethyltransferase, mitochondrial-like
GB43409	681.9239541083	-0.7018910093	0.1938415262	yes	no	m	N	W	oocyte zinc finger isoform x2
GB47614	676.6186735963	0.9256997697	0.2042344901	yes	no	m	N	Q	PREDICTED: hypothetical protein LOC726021
GB49902	675.8093465188	0.8291872164	0.2029110238	yes	no	m	N	Q	spermidine synthase
GB50028	670.0288171897	-0.8928640974	0.199188631	yes	no	m	N	W	PREDICTED: trypsin-7-like
GB52343	669.4947530241	1.7221640948	0.2103235535	yes	yes	m	N	Q	PREDICTED: neurotrimin
GB49246	665.9051364987	1.0943542042	0.2041782546	yes	yes	m	N	Q	PREDICTED: hypothetical protein LOC100650887 isoform 2
GB46909	665.1183547844	1.368226027	0.213139748	yes	yes	m	N	Q	PREDICTED: hypothetical protein LOC552613
GB55693	664.6881725952	0.7308091988	0.20240098	yes	no	m	N	Q	peroxisomal multifunctional enzyme type 2-like
GB49336	664.3836783559	1.5169940364	0.2144941421	yes	yes	m	N	Q	acetyl- carboxylase-like isoform 2
GB44679	663.8718239554	1.1043626998	0.2109856489	yes	yes	m	N	Q	metastasis-associated protein mta3
GB43980	663.8662464051	1.1393397869	0.2042150156	yes	yes	m	N	Q	PREDICTED: hypothetical protein LOC413545
GB46696	663.475028137	3.3694819109	0.2482967459	yes	yes	m	N	Q	PREDICTED: hypothetical protein LOC408826
GB45853	663.3329682961	0.609401924	0.2008891484	yes	no	m	N	Q	PREDICTED: hypothetical protein LOC408598
GB52039	662.2617832428	0.6481669597	0.200485896	yes	no	m	N	Q	PREDICTED: uncharacterized protein LOC100868475
GB48788	655.7449599571	1.9267606128	0.2138252371	yes	yes	m	N	Q	rap1 gtpase-activating protein 2
GB41727	655.2370361065	0.9196076723	0.2049186499	yes	no	m	N	Q	PREDICTED: hypothetical protein LOC410553
GB47083	654.8048842715	1.5138762841	0.2091750117	yes	yes	m	N	Q	max dimerization protein 1-like
GB50954	652.4191787317	-0.4371535277	0.1989002226	no	no	m	N	W	PREDICTED: hypothetical protein LOC100576882
GB44396	650.7860737372	0.4332414549	0.2003640007	no	no	m	N	Q	PREDICTED: atlastin
GB51257	649.5096705319	-0.4762208001	0.2001327995	no	no	m	N	W	eukaryotic translation initiation factor 5b
GB51002	649.379768663	0.6681328829	0.2018207008	yes	no	m	N	Q	fasciculation and elongation protein zeta-2 isoform 1
GB42558	648.1801334315	1.0349053219	0.2076633893	yes	no	m	N	Q	calcium release-activated calcium channel protein 1-like
GB42328	642.7085368534	3.3031714758	0.2470367685	yes	yes	m	N	Q	segmentation protein cap n collar
GB52756	641.3896786785	-0.6334210879	0.198354988	yes	no	m	N	W	apyrase precursor
GB44583	640.495148975	0.7647604332	0.2137692617	yes	no	m	N	Q	synaptosomal-associated protein 25-like isoform x10
GB55596	640.1059152327	3.1484601377	0.242410161	yes	yes	m	N	Q	PREDICTED: hypothetical protein LOC725697
GB40701	639.0005826253	0.7160764036	0.2034918016	yes	no	m	N	Q	PREDICTED: hypothetical protein LOC551765
GB51258	637.7438456989	0.6926348997	0.2038556283	yes	no	m	N	Q	PREDICTED: hypothetical protein LOC725117
GB48140	634.7517082186	1.6642197251	0.2138700262	yes	yes	m	N	Q	PREDICTED: hypothetical protein LOC408897
GB42761	629.0527322184	1.242453908	0.2100533443	yes	yes	m	N	Q	patj homolog
GB50679	628.9290835271	0.4337986679	0.202957666	no	no	m	N	Q	upf0430 protein cg31712-like isoform 1
GB48784	628.572383278	-0.7286068003	0.2025036793	yes	no	m	N	W	cytochrome c
GB50156	628.3880865341	-0.6198739782	0.199992786	yes	no	m	N	W	PREDICTED: uncharacterized protein LOC100867734
GB42634	627.6762609196	0.6126243668	0.2134712669	yes	no	m	N	Q	mitochondrial folate transporter carrier-like
GB51108	627.4883957365	-0.896022823	0.1998190571	yes	no	m	N	W	PREDICTED: hypothetical protein LOC100578769
GB52598	626.7185119342	-0.9678682234	0.2005510884	yes	no	m	N	W	serine proteinase stubble isoform 1
GB41715	626.3935510556	-1.0331897604	0.2073967683	yes	yes	m	N	W	cytochrome b-c1 complex subunit mitochondrial-like
GB48261	625.7357212435	-0.6122074883	0.2053732506	yes	no	m	N	W	116 kda u5 small nuclear ribonucleoprotein component-like isoform 1
GB51748	625.162771223	1.1882357579	0.2086408548	yes	yes	m	N	Q	PREDICTED: hypothetical protein LOC724613
GB42326	623.7367363955	2.0710076721	0.2221111519	yes	yes	m	N	Q	glutamyl aminopeptidase-like isoform x3
GB47039	622.9663275359	0.4566724425	0.2038135008	no	no	m	N	Q	dynamin isoform 1
GB40875	622.705898593	-1.4463715394	0.2077467864	yes	yes	m	N	W	60s ribosomal protein l10-like
GB55615	619.8288905596	-0.6324911604	0.2009093434	yes	no	m	N	W	PREDICTED: hypothetical protein LOC552277
GB46541	618.7563477256	0.4663498246	0.208617746	no	no	m	N	Q	b( +)-type amino acid transporter 1-like isoform 2
GB55600	618.5512073516	0.9801685888	0.2077283484	yes	no	m	N	Q	PREDICTED: tetraspanin-11-like
GB40306	618.4217070587	-0.771319926	0.2009352191	yes	no	m	N	W	scavenger receptor class b member partial
GB53331	618.3120923633	-0.6786700583	0.2063985781	yes	no	m	N	W	protocadherin fat 4-like
GB52116	615.7637486622	-0.992597145	0.2011743351	yes	no	m	N	W	PREDICTED: hypothetical protein LOC551870
GB45681	613.7005388693	0.9478774334	0.2150369867	yes	no	m	N	Q	peptidyl-prolyl cis-trans isomerase fkbp14-like
GB41039	613.0957882194	-1.2381859331	0.2016010514	yes	yes	m	N	W	ribosomal protein l17
GB55355	612.8458384614	-0.8357068743	0.2104964075	yes	no	m	N	W	cd151 antigen isoform 1
GB51994	609.5590371001	-1.1218603508	0.2019865035	yes	yes	m	N	W	proteasome subunit beta type-6-like
GB44483	609.1237858987	0.6617403922	0.2080588345	yes	no	m	N	Q	prkc apoptosis wt1 regulator
GB48382	608.0771388997	1.5253003997	0.2145265794	yes	yes	m	N	Q	solute carrier family 22 member 21-like
GB55889	607.5139874507	2.3435258578	0.2330743497	yes	yes	m	N	Q	matrix metalloproteinase-14-like
GB46330	606.6589961842	0.9418404024	0.2327615645	yes	no	m	N	Q	neurogenic protein mastermind
GB48852	605.1443396098	0.7779646626	0.2259000576	yes	no	m	N	Q	heterogeneous nuclear ribonucleoprotein h-like isoform x1
GB53729	604.6133829758	3.4632865904	0.2611642893	yes	yes	m	N	Q	PREDICTED: vigilin-like
GB47462	604.5783103283	-0.5852677127	0.2076744648	yes	no	m	N	W	protein disulfide-isomerase a3 isoform 2
GB42168	604.1203264208	-1.5207475054	0.2061809496	yes	yes	m	N	W	receptor expression-enhancing protein 5-like
GB51487	601.2789484553	1.1450652991	0.2118775286	yes	yes	m	N	Q	proton-coupled amino acid transporter 4-like
GB50873	594.2099347633	-1.3794047175	0.205900746	yes	yes	m	N	W	60s ribosomal protein l30-like
GB50387	593.5366186883	0.8322700929	0.2108280141	yes	no	m	N	Q	PREDICTED: hypothetical protein LOC724604
GB43325	588.7156988129	-1.5379361361	0.2182659699	yes	yes	m	N	W	---NA---
GB52735	588.3540387289	0.7920841097	0.2239750012	yes	no	m	N	Q	daz-associated protein 2- partial
GB45221	587.0521552803	0.9146037239	0.2132342649	yes	no	m	N	Q	PREDICTED: annexin-B11-like
GB48940	586.3451075311	2.2100387545	0.2287932467	yes	yes	m	N	Q	PREDICTED: uncharacterized protein LOC100871356
GB54331	584.8336840858	-0.751732876	0.2055635862	yes	no	m	N	W	cathepsin l-like
GB51038	584.5927329264	-1.3375316156	0.2137894109	yes	yes	m	N	W	60s ribosomal protein l23-like
GB52790	584.3844856962	-0.4815005968	0.2096714555	no	no	m	N	W	gamma-aminobutyric acid receptor-associated
GB44147	583.6660560383	-1.4351922194	0.2065707018	yes	yes	m	N	W	60s ribosomal protein l15
GB44899	582.6689865835	2.4114443699	0.2340479699	yes	yes	m	N	Q	PREDICTED: hypothetical protein LOC412046
GB49106	582.1945835419	1.0198019495	0.2133583164	yes	no	m	N	Q	spectrin alpha chain-like
GB45644	580.2625011759	-1.8675887377	0.2095266908	yes	yes	m	N	W	---NA---
GB53053	579.0850347041	-0.4720467862	0.2070069067	no	no	m	N	W	nicotinic acetylcholine receptor alpha7 subunit precursor
GB48505	576.2564138117	-0.8382453696	0.2077854496	yes	no	m	N	W	chitinase-like protein idgf4-like
GB46066	575.9177321657	-0.6364762486	0.2315706411	yes	no	m	N	W	nucleosome assembly protein 1-like 1-like isoform 1
GB50091	575.3652021177	1.0538326259	0.219648822	yes	no	m	N	Q	PREDICTED: hypothetical protein LOC726302
GB50723	575.2362278458	-1.4117413935	0.2085125167	yes	yes	m	N	W	40s ribosomal protein s27-like
GB47382	574.9885768058	-1.3177929258	0.2074535043	yes	yes	m	N	W	cchain structure of the h3-h4 chaperone asf1 bound to histones h3 and h4
GB40164	569.2280189181	-0.6354261972	0.2077869746	yes	no	m	N	W	lysozyme c-1
GB53010	567.6152794515	-0.887303388	0.2082500817	yes	no	m	N	W	PREDICTED: hypothetical protein LOC551541
GB42696	566.1322844696	-1.2693393521	0.2140212357	yes	yes	m	N	W	60s ribosomal protein l35a-like
GB47433	564.3774683547	-0.8867134272	0.2085166033	yes	no	m	N	W	60s ribosomal protein l18a
GB53672	563.9293045241	1.466345382	0.221386736	yes	yes	m	N	Q	PREDICTED: uncharacterized protein C6orf168 isoform 1
GB53023	562.3187701536	-0.4896921608	0.2091482514	no	no	m	N	W	udp-glucose 4-epimerase-like
GB54288	561.5418887979	-0.5881750722	0.2087620864	yes	no	m	N	W	low quality protein: nucleoprotein tpr
GB54533	559.9618374168	1.7118592355	0.224038226	yes	yes	m	N	Q	protein unc-13 homolog d
GB44205	558.7777360787	-0.9589685332	0.2087732684	yes	no	m	N	W	proteasome subunit beta type-5-like
GB47380	554.9325844672	-1.0405702528	0.2262363914	yes	yes	m	N	W	histone partial
GB43983	553.3647939977	1.9580075508	0.2293992294	yes	yes	m	N	Q	PREDICTED: hypothetical protein LOC411888
GB52625	553.2504894965	-1.2012893905	0.2225965294	yes	yes	m	N	W	PREDICTED: hypothetical protein LOC412916
GB54893	552.596612604	1.2668290701	0.2217273476	yes	yes	m	N	Q	intracellular protein transport protein uso1-like
GB54258	549.7058701749	-1.3138461766	0.2152914763	yes	yes	m	N	W	3-hydroxyacyl- dehydratase 2-like
GB53315	549.0592415538	2.6810612464	0.2445941696	yes	yes	m	N	Q	PREDICTED: hypothetical protein LOC726215
GB50434	548.4876496022	2.1377297413	0.23312081	yes	yes	m	N	Q	proton-coupled amino acid transporter 4-like
GB45973	547.4111224491	1.4085092398	0.2231790753	yes	yes	m	N	Q	aromatic-l-amino-acid decarboxylase
GB44032	546.3619428217	-0.7943421366	0.2133968512	yes	no	m	N	W	dorsal protein isoform a
GB49024	545.9825552814	-1.6704298213	0.2381526138	yes	yes	m	N	W	40s ribosomal protein s9-like
GB42150	544.9271846988	-0.4945690073	0.2149833012	no	no	m	N	W	wd repeat-containing protein 47
GB40765	544.147180355	1.7554762118	0.2274964222	yes	yes	m	N	Q	PREDICTED: hypothetical protein LOC414022
GB49484	542.8551421448	1.0620628275	0.2208229553	yes	no	m	N	Q	PREDICTED: uncharacterized protein LOC100863582
GB46817	540.6896856747	-0.6373780534	0.212039115	yes	no	m	N	W	transcription elongation regulator 1-like isoform x1
GB55822	538.9407130954	2.6523808382	0.2454931177	yes	yes	m	N	Q	guanylate cyclase 32e-like
GB49994	538.8304955646	-0.8520487631	0.2173995378	yes	no	m	N	W	60s ribosomal protein l26 isoform 1
GB53690	538.7800607117	0.9813293925	0.2280721137	yes	no	m	N	Q	protein transport protein sec31a
GB42904	538.7303649605	-0.7348890509	0.2252015211	yes	no	m	N	W	hypothetical protein EAG_14606
GB55590	536.5304383901	-1.4668339835	0.2140057838	yes	yes	m	N	W	microsomal glutathione s-transferase 1 isoform 1
GB52728	536.1731804324	-1.1143518191	0.2165155511	yes	yes	m	N	W	PREDICTED: prohibitin-2-like
GB55901	534.2795596873	-1.463553671	0.2151526528	yes	yes	m	N	W	ubiquitin-40s ribosomal protein s27a
GB45910	533.7266143358	-1.2494574637	0.2357749316	yes	yes	m	N	W	protein lethal essential for life-like
GB44307	533.5352640539	1.4924557089	0.231332133	yes	yes	m	N	Q	epidermal growth factor receptor pathway substrate clone 15
GB41895	532.0888491067	1.1231621524	0.2229437426	yes	yes	m	N	Q	coiled-coil domain-containing protein cg32809-like
GB50193	531.7709641358	0.856664429	0.2194705762	yes	no	m	N	Q	casein kinase i isoform alpha
GB53385	529.5786229749	0.6959557029	0.2220851858	yes	no	m	N	Q	protein n-terminal asparagine amidohydrolase-like
GB48929	527.3889022137	0.5319925831	0.2367481642	no	no	m	N	Q	PREDICTED: hypothetical protein LOC726610
GB53396	527.2322574826	3.2348078398	0.2657073271	yes	yes	m	N	Q	protein sprint-like
GB49504	526.0108703349	-1.1900596515	0.2161831046	yes	yes	m	N	W	PREDICTED: clavesin-1-like
GB41625	523.460501679	0.9843571768	0.2217204989	yes	no	m	N	Q	PREDICTED: hypothetical protein LOC552724 isoform 2
GB44804	522.7493983586	1.5623041272	0.2280988905	yes	yes	m	N	Q	PREDICTED: hypothetical protein LOC100578631
GB42482	521.6705491542	0.8531848608	0.2226165804	yes	no	m	N	Q	v-type proton atpase 116 kda subunit a isoform 1-like isoform 1
GB52767	520.6877049824	-1.6352581257	0.2151017433	yes	yes	m	N	W	PREDICTED: hypothetical protein LOC100576805
GB48192	519.662904485	2.5801870723	0.2478985741	yes	yes	m	N	Q	protein outspread
GB55791	517.0775256922	1.858511526	0.2332855256	yes	yes	m	N	Q	PREDICTED: hypothetical protein LOC410044
GB47040	516.0206819136	-1.1387993615	0.2217541674	yes	yes	m	N	W	PREDICTED: hypothetical protein LOC100643264
GB51467	515.167816137	-0.6999569246	0.216105876	yes	no	m	N	W	PREDICTED: hypothetical protein LOC100578021, partial
GB54777	512.8079491958	3.2627691864	0.2696029698	yes	yes	m	N	Q	cad protein isoform 1
GB46014	512.671921674	0.7644410955	0.2222556067	yes	no	m	N	Q	PREDICTED: hypothetical protein LOC100749581
GB55407	512.0657587988	-1.6446612062	0.224191668	yes	yes	m	N	W	---NA---
GB50415	511.8216056214	0.7054962049	0.2214463042	yes	no	m	N	Q	diacylglycerol kinase theta-like isoform 2
GB45717	510.5017414951	3.0135506256	0.2615467588	yes	yes	m	N	Q	PREDICTED: myosin-VIIa
GB44180	509.0117881369	1.5620066954	0.231526322	yes	yes	m	N	Q	PREDICTED: hypothetical protein LOC726307
GB46496	508.3629177461	0.6198796272	0.2222522195	yes	no	m	N	Q	PREDICTED: hypothetical protein LOC724235
GB55383	504.914490701	0.6250249012	0.2221704986	yes	no	m	N	Q	oxidoreductase glyr1 homolog
GB40461	502.7778630185	0.4924254215	0.2216700472	no	no	m	N	Q	calreticulin isoform 1
GB45287	502.7685667471	1.0082009422	0.2290096777	yes	no	m	N	Q	PREDICTED: hypothetical protein LOC551211 isoform 2
GB43089	502.3712303159	0.5914048481	0.2223288612	yes	no	m	N	Q	syntaxin 1a
GB55533	500.986097944	1.3839165284	0.2451775625	yes	yes	m	N	Q	hypothetical protein SINV_13887
GB48608	500.4610725178	0.9513361937	0.2267798605	yes	no	m	N	Q	protein groucho-like isoform 1
GB54040	499.1999108071	2.6465951165	0.2532508346	yes	yes	m	N	Q	zinc finger protein 268-like
GB51189	497.7040669584	-0.9767317985	0.2207391944	yes	no	m	N	W	PREDICTED: chaoptin
GB48526	496.381385871	2.0541836369	0.2573144674	yes	yes	m	N	Q	protein fem-1 homolog cg6966-like
GB44178	493.6744446997	3.5497355249	0.2856337786	yes	yes	m	N	Q	myosin-2 heavy chain isoform x2
GB55239	492.2742823738	1.7160545772	0.2375616635	yes	yes	m	N	Q	anion exchange protein 2-like
GB40708	488.5877680852	-0.6952924795	0.2216828562	yes	no	m	N	W	tetraspanin 6
GB55139	487.7048417251	-1.4193178569	0.2315591111	yes	yes	m	N	W	nucleoside diphosphate kinase
GB48472	487.1199604416	-1.2469302819	0.2262265846	yes	yes	m	N	W	---NA---
GB50228	485.4303804973	1.2323642295	0.2400418764	yes	yes	m	N	Q	PREDICTED: hypothetical protein LOC726353
GB54940	485.1308059519	-0.5812122725	0.2243964699	yes	no	m	N	W	growth hormone-inducible transmembrane isoform 2
GB41646	482.2282554529	0.4888609909	0.2254536591	no	no	m	N	Q	zinc transporter zip11-like
GB46196	482.0798636926	1.5114123965	0.2578003976	yes	yes	m	N	Q	PREDICTED: uncharacterized protein LOC100872105
GB43559	481.8821613372	-0.9240746314	0.2213375218	yes	no	m	N	W	60s ribosomal protein l3
GB54926	481.4333386866	1.4142597413	0.2359537495	yes	yes	m	N	Q	low quality protein: dual specificity protein phosphatase 15-like
GB48162	481.3331375059	2.4141082118	0.2523855208	yes	yes	m	N	Q	anoctamin-8-like isoform 1
GB50210	480.619509335	-0.7714581302	0.2234479254	yes	no	m	N	W	mitochondrial import inner membrane translocase subunit tim16-like
GB51956	479.9214122656	0.6352919068	0.226640834	yes	no	m	N	Q	protein purity of essence-like isoform x1
GB43543	478.0000128475	1.1656676988	0.2399169348	yes	yes	m	N	Q	glutamate-gated chloride channel-like
GB55877	477.0590114922	1.3294863911	0.233553464	yes	yes	m	N	Q	low quality protein: solute carrier organic anion transporter family member 4a1-like
GB51809	476.891236534	-0.7635330544	0.2228242143	yes	no	m	N	W	phosphorylase b kinase gamma catalytic skeletal muscle isoform
GB43789	476.3374435788	0.7522080619	0.2293688701	yes	no	m	N	Q	tubulin polyglutamylase ttll4-like
GB44749	474.5226319935	-1.5105803275	0.2228948461	yes	yes	m	N	W	60s ribosomal protein l9
GB49451	474.3588880212	-0.5699749144	0.2341494158	yes	no	m	N	W	PREDICTED: hypothetical protein LOC726666
GB40302	474.0953986007	-0.4981170616	0.2245062169	no	no	m	N	W	phosphoglycerate kinase isoform 1
GB52464	473.1893065591	-0.9932592753	0.2267555084	yes	no	m	N	W	PREDICTED: hypothetical protein LOC726793
GB51973	472.2892468366	-0.9806019861	0.2236588713	yes	no	m	N	W	methionine aminopeptidase 1-like
GB55257	470.662550864	0.4911504841	0.2275240134	no	no	m	N	Q	probable cytochrome p450 6a13
GB42732	469.721376857	0.6076588637	0.2300112572	yes	no	m	N	Q	long-chain-fatty-acid-- ligase 3-like isoform 1
GB50889	469.0407658439	1.9558642257	0.2463474192	yes	yes	m	N	Q	rna-binding protein 38-like
GB45388	467.9029868392	1.0963923452	0.2424618466	yes	yes	m	N	Q	low quality protein: slit-robo rho gtpase-activating protein 1-like
GB45706	467.2681662881	0.617161677	0.2290257387	yes	no	m	N	Q	---NA---
GB47590	466.9254378123	-1.4068753433	0.2257543767	yes	yes	m	N	W	40s ribosomal protein s7
GB49404	465.4340874963	-0.6177563634	0.2268951183	yes	no	m	N	W	tudor and kh domain-containing isoform 2
GB51440	465.4057212553	-1.4432596741	0.2249806125	yes	yes	m	N	W	PREDICTED: hypothetical protein LOC100743667
GB41617	465.1678368112	-0.8436439163	0.2263452476	yes	no	m	N	W	methylcrotonoyl- carboxylase beta mitochondrial-like
GB49590	464.5882351169	-0.671581625	0.2246398715	yes	no	m	N	W	PREDICTED: hypothetical protein LOC725546
GB41671	463.4219402649	-0.5490757222	0.2249352137	yes	no	m	N	W	testis-expressed sequence 2
GB52955	461.7476668295	-1.4598214452	0.2251434444	yes	yes	m	N	W	PREDICTED: hypothetical protein LOC411159
GB44997	460.9220291198	2.0268542226	0.2486373185	yes	yes	m	N	Q	PREDICTED: hypothetical protein LOC551683
GB41243	460.5343895723	-0.9743486108	0.2260382991	yes	no	m	N	W	PREDICTED: hypothetical protein LOC408729
GB54421	459.3622104676	1.2815210512	0.2401062222	yes	yes	m	N	Q	PREDICTED: hypothetical protein LOC552006
GB40297	456.8678078361	-0.6936233882	0.2318849911	yes	no	m	N	W	PREDICTED: uncharacterized protein LOC100866484
GB41858	456.5630463597	1.0459376838	0.2403487724	yes	no	m	N	Q	dnaj homolog subfamily b member 6-like
GB50184	456.5609125156	1.5016842331	0.2410907248	yes	yes	m	N	Q	PREDICTED: uncharacterized protein LOC100866447
GB48124	455.996953604	0.8842088817	0.2355798226	yes	no	m	N	Q	non-specific lipid-transfer
GB52789	455.4865671252	-1.4139313289	0.2290472365	yes	yes	m	N	W	60s ribosomal protein l22 isoform 1
GB43482	454.3373421614	-0.6279959809	0.2290565127	yes	no	m	N	W	atp synthase subunit mitochondrial-like
GB44876	453.9933414608	0.8105149438	0.2342990367	yes	no	m	N	Q	PREDICTED: hypothetical protein LOC100576421
GB48229	453.3897112139	1.3669661821	0.239154667	yes	yes	m	N	Q	---NA---
GB53041	453.212035609	0.5649074379	0.2390283106	no	no	m	N	Q	cubilin-like isoform x1
GB51666	451.7573446456	-0.5562627517	0.2358274969	no	no	m	N	W	cd63 antigen
GB48034	451.5844300986	0.987276951	0.240507276	yes	no	m	N	Q	protein numb-like
GB43540	449.4153258713	-0.9685863251	0.227504923	yes	no	m	N	W	PREDICTED: hypothetical protein LOC552071
GB52422	449.3939325985	0.6924167178	0.2330544951	yes	no	m	N	Q	protein fam98a-like
GB52563	448.9437297975	2.6222737077	0.2638910259	yes	yes	m	N	Q	atp-dependent helicase brm
GB41917	447.7170549946	-1.0497394306	0.228021098	yes	yes	m	N	W	PREDICTED: hypothetical protein LOC552215
GB46332	446.7132477338	0.9766407354	0.2365586811	yes	no	m	N	Q	mediator of rna polymerase ii transcription subunit 13-like
GB53054	445.413960676	2.1599977228	0.2550359457	yes	yes	m	N	Q	furin-like protease isoforms 1 1-x 2-like
GB44030	444.2622021201	1.7835281873	0.2537919396	yes	yes	m	N	Q	protein kiaa0317-like
GB45733	443.6018702145	2.4796608682	0.2618844836	yes	yes	m	N	Q	low quality protein: kinesin 13
GB53749	443.3250849361	-1.1593977442	0.2312930803	yes	yes	m	N	W	cytochrome c oxidase subunit mitochondrial
GB40576	442.2045562491	-0.7632960838	0.2338074962	yes	no	m	N	W	60s acidic ribosomal protein p0 isoform 1
GB41519	441.836731047	0.5779737556	0.2345577119	yes	no	m	N	Q	PREDICTED: hypothetical protein LOC408889
GB51543	441.8255295678	-1.4779737822	0.2414008481	yes	yes	m	N	W	60s ribosomal protein l13a isoform 2
GB45761	440.0996604475	-0.5840633325	0.2352294059	yes	no	m	N	W	t-complex protein 1 subunit gamma
GB50955	439.9242120203	0.9573280563	0.2374318139	yes	no	m	N	Q	protein argonaute-2
GB42607	439.5257700661	-1.305281181	0.2312251523	yes	yes	m	N	W	cytochrome b5-like
GB42508	439.4202267856	-1.300863189	0.2311084666	yes	yes	m	N	W	low quality protein: unconventional myosin-ixa-like
GB53562	438.4402518042	1.015037939	0.2393445132	yes	no	m	N	Q	PREDICTED: uncharacterized protein LOC408874 isoform X10
GB49388	438.1500195215	1.0794966495	0.2413729894	yes	yes	m	N	Q	low quality protein: protein son of sevenless
GB42838	436.9021940978	2.2762070381	0.2622461089	yes	yes	m	N	Q	rna-binding protein 39-like isoform x3
GB50652	435.9500696177	-0.6286142529	0.2365770352	yes	no	m	N	W	t-complex protein 1 subunit epsilon
GB50017	435.4271692941	0.7996335	0.2400506015	yes	no	m	N	Q	swi snf complex subunit smarcc2-like
GB53349	433.9888271764	-1.4955906676	0.2570788429	yes	yes	m	N	W	proteasome subunit alpha type-3
GB51045	432.7250768528	-0.94696978	0.2330219921	yes	no	m	N	W	pumilio homolog 2
GB43225	431.42673851	1.0359054925	0.2405005439	yes	no	m	N	Q	inorganic phosphate cotransporter
GB54934	430.3574596282	1.8780289599	0.2542794511	yes	yes	m	N	Q	lim and sh3 domain protein lasp-like
GB53574	430.1505471335	-0.5190552117	0.2324288733	no	no	m	N	W	PREDICTED: neurotrimin-like
GB54638	429.7233995847	3.2262016061	0.2890622414	yes	yes	m	N	Q	Myosin-XV
GB46360	429.3427109239	-1.8761496731	0.2411530692	yes	yes	m	N	W	fasciclin-2 isoform 1
GB46262	429.214910536	3.3629946731	0.3045202875	yes	yes	m	N	Q	PREDICTED: uncharacterized protein LOC100863984 isoform 2
GB46774	428.9062357044	1.3380377115	0.2453918448	yes	yes	m	N	Q	dnaj protein homolog 1-like
GB54174	428.6369652589	-0.639919224	0.2349979808	yes	no	m	N	W	e3 ubiquitin-protein ligase ring2-a isoform 1
GB55960	428.0404106317	0.7536581721	0.2386732309	yes	no	m	N	Q	ras-related protein rab-8a-like isoform 2
GB55074	427.6285294511	2.403400248	0.2677061262	yes	yes	m	N	Q	PREDICTED: hypothetical protein LOC411812
GB44802	427.1341770496	1.0091339958	0.2447649894	yes	no	m	N	Q	transcriptional repressor p66-alpha-like isoform x1
GB48904	427.1306163882	-1.2319576615	0.2323493121	yes	yes	m	N	W	glutathione s-transferase-like
GB54549	426.311357841	-1.7014868486	0.2330243097	yes	yes	m	N	W	alpha-glucosidase precursor
GB44132	425.9138954248	-0.9537416488	0.2352672875	yes	no	m	N	W	valacyclovir hydrolase-like
GB41467	425.6065372695	1.6241397657	0.2495650403	yes	yes	m	N	Q	growth arrest-specific protein 2-like
GB54806	425.6044192692	1.0201665478	0.2416548006	yes	no	m	N	Q	facilitated trehalose transporter tret1-like
GB47628	425.3854722837	0.8409704486	0.2432165446	yes	no	m	N	Q	PREDICTED: hypothetical protein LOC725662
GB44584	424.6838848414	0.9749070621	0.2409031305	yes	no	m	N	Q	synaptosomal-associated protein 25
GB40451	424.4817256268	0.9741148916	0.2411402371	yes	no	m	N	Q	alanine aminotransferase 2-like
GB50753	424.0402386315	1.0635928288	0.2470363821	yes	no	m	N	Q	PREDICTED: hypothetical protein LOC100743846 isoform 2
GB52604	423.2016737006	2.8761874516	0.2802787532	yes	yes	m	N	Q	low quality protein: lim domain-binding protein 2- partial
GB40112	420.616491181	1.0653780218	0.2540081143	yes	yes	m	N	Q	PREDICTED: hypothetical protein LOC410462
GB50929	420.0545880473	-0.740827119	0.2336471323	yes	no	m	N	W	mitochondrial import receptor subunit tom40 homolog 1-like isoform 1
GB54347	420.0253499057	1.6467661112	0.2521418537	yes	yes	m	N	Q	PREDICTED: hypothetical protein LOC409604
GB43180	418.4163761152	0.6155530625	0.2409857046	yes	no	m	N	Q	minor histocompatibility antigen h13-like
GB44949	418.2812581313	0.5645008521	0.2399412912	no	no	m	N	Q	PREDICTED: uncharacterized protein LOC100870180
GB53925	417.6549182236	-1.3563015401	0.2370800401	yes	yes	m	N	W	PREDICTED: uncharacterized protein LOC724993
GB50357	417.6492849769	0.5759456879	0.2393886592	no	no	m	N	Q	clathrin heavy chain-like isoform 1
GB41867	416.1248615185	0.9969119034	0.2466272894	yes	no	m	N	Q	endoplasmin-like isoform 1
GB48111	415.1010594829	-1.3056638763	0.2355627156	yes	yes	m	N	W	proteasome subunit beta type-1
GB55010	414.8359615638	-0.6585096804	0.2353764	yes	no	m	N	W	spermine synthase-like
GB54334	414.6601765748	-1.1882898413	0.2375969818	yes	yes	m	N	W	PREDICTED: hypothetical protein LOC100746896
GB45976	414.3061502063	0.7621520227	0.2450149502	yes	no	m	N	Q	golgin subfamily a member 1
GB40151	413.7729971184	1.4147585047	0.2543606774	yes	yes	m	N	Q	secretory carrier-associated membrane protein 1-like
GB41701	413.6389068794	1.2185594767	0.2468631031	yes	yes	m	N	Q	heterogeneous nuclear ribonucleoprotein u-like protein 1-like
GB50789	413.1784992328	-0.990292575	0.2409559735	yes	no	m	N	W	PREDICTED: uncharacterized protein LOC100871905
GB50601	412.2519872186	-1.3014358072	0.2515619857	yes	yes	m	N	W	PREDICTED: hypothetical protein LOC551861
GB49073	411.0194583105	1.0530825643	0.2449138799	yes	no	m	N	Q	PREDICTED: uncharacterized protein LOC725829, partial
GB43825	409.4574749912	-1.0994694481	0.237443674	yes	yes	m	N	W	lysosomal aspartic protease
GB51334	409.3298015518	-0.6853839162	0.2459134923	yes	no	m	N	W	methionine aminopeptidase 2
GB48150	408.0837568911	-0.5771038722	0.2365502231	yes	no	m	N	W	actin-related protein 2 3 complex subunit 1a
GB52973	407.6274113416	2.2959337612	0.26737411	yes	yes	m	N	Q	e3 ubiquitin-protein ligase partial
GB46039	406.6121129947	-0.6030331167	0.236966774	yes	no	m	N	W	tubulin alpha-1 chain-like
GB45403	406.6033103813	2.4856158731	0.2731110526	yes	yes	m	N	Q	innexin inx1-like
GB43179	404.4504990151	1.963371885	0.25996999	yes	yes	m	N	Q	PREDICTED: uncharacterized protein LOC100872720
GB54370	402.2954449156	-1.3332233083	0.2378127847	yes	yes	m	N	W	triosephoshpate isomerase
GB48148	401.9241526739	-0.8410627762	0.2376726371	yes	no	m	N	W	PREDICTED: hypothetical protein LOC725175
GB43276	401.8477125205	2.3397967215	0.2735241605	yes	yes	m	N	Q	aminopeptidase n-like
GB47889	401.3045972391	0.7426679689	0.2445480023	yes	no	m	N	Q	low quality protein: transcription elongation factor spt5
GB45714	400.4356584962	-1.497697659	0.2386184434	yes	yes	m	N	W	---NA---
GB45115	399.5888094831	-0.7152040554	0.2383806011	yes	no	m	N	W	hypothetical protein SINV_12279
GB45052	399.1888365202	0.8220278343	0.2455999666	yes	no	m	N	Q	low quality protein: ral guanine nucleotide dissociation stimulator
GB44139	398.8760662648	0.7467806834	0.2488690139	yes	no	m	N	Q	calmodulin-lysine n-methyltransferase-like
GB44127	398.531532729	0.5902078595	0.2441085554	no	no	m	N	Q	signal-induced proliferation-associated 1-like protein 2-like
GB54348	398.3794540344	2.1933990986	0.2681853331	yes	yes	m	N	Q	PREDICTED: hypothetical protein LOC409952 isoform 1
GB47503	398.2974923153	0.9356023868	0.2486489672	yes	no	m	N	Q	delta-1-pyrroline-5-carboxylate synthase-like
GB53809	397.7898671012	-1.3294337705	0.2393474475	yes	yes	m	N	W	---NA---
GB49343	395.6771808755	0.6225632494	0.2448329641	yes	no	m	N	Q	transcriptional repressor protein yy1-like isoform 2
GB46663	395.3876229684	2.103299011	0.2652071474	yes	yes	m	N	Q	PREDICTED: hypothetical protein LOC410375
GB43015	394.747365732	2.1310661106	0.2678229469	yes	yes	m	N	Q	PREDICTED: hypothetical protein LOC408602
GB52435	394.2915153804	0.8410776622	0.2470466495	yes	no	m	N	Q	coatomer subunit alpha isoform 1
GB50101	394.0226048303	2.8135825647	0.2849602073	yes	yes	m	N	Q	abc transporter g family member 20-like isoform 1
GB44656	392.6372927045	1.1281462242	0.2509006407	yes	yes	m	N	Q	zinc finger protein 84-like
GB45148	392.3759140828	-1.0385137131	0.2418689676	yes	yes	m	N	W	PREDICTED: clavesin-1-like
GB40794	391.7755076474	0.7221731759	0.2471474417	yes	no	m	N	Q	synaptotagmin-11 isoform 2
GB46678	391.3747825309	-0.82606806	0.2542122761	yes	no	m	N	W	bardet-biedl syndrome 4 protein homolog
GB41697	389.5881328473	-1.0459254166	0.2472911795	yes	yes	m	N	W	uncharacterized golgi apparatus membrane protein cg5021-like isoform x1
GB46209	389.091441587	1.4957880043	0.2600263437	yes	yes	m	N	Q	protein roadkill-like isoform 1
GB51050	388.4928088122	1.0437582705	0.2510760099	yes	no	m	N	Q	PREDICTED: hypothetical protein LOC725047
GB44839	387.6694558048	-1.2538064895	0.2466047949	yes	yes	m	N	W	PREDICTED: hypothetical protein LOC409022 isoform 1
GB47941	387.0569212567	1.1319011921	0.2519890434	yes	yes	m	N	Q	cyclic amp response element-binding protein a-like
GB42082	386.8439049027	1.2094361012	0.2549164407	yes	yes	m	N	Q	low quality protein: adipocyte plasma membrane-associated protein
GB49511	386.0938369857	0.5451447488	0.2474321412	no	no	m	N	Q	PREDICTED: hypothetical protein LOC410006
GB43510	385.856306199	-0.7951269805	0.244440564	yes	no	m	N	W	pancreatic triacylglycerol lipase-like
GB49031	384.9729561812	-1.5754218218	0.2430505999	yes	yes	m	N	W	40s ribosomal protein s18-like
GB55837	383.9355730905	2.1513582626	0.2702498985	yes	yes	m	N	Q	PREDICTED: hypothetical protein LOC410953
GB55288	383.71477563	-1.18593255	0.2434408039	yes	yes	m	N	W	macro domain-containing protein 2-like isoform 2
GB43909	383.1773937431	1.202509962	0.256113645	yes	yes	m	N	Q	plasma membrane calcium-transporting atpase 3
GB55162	383.1470588201	-1.1020464711	0.2431211596	yes	yes	m	N	W	PREDICTED: hypothetical protein LOC551144
GB42280	383.0347920374	0.537624234	0.2485054383	no	no	m	N	Q	probable atp-dependent rna helicase ddx5-like
GB40504	382.9901394614	1.7656442906	0.2623593768	yes	yes	m	N	Q	PREDICTED: hypothetical protein LOC408957 isoform 1
GB51095	382.0342567948	0.6511756205	0.2487709295	yes	no	m	N	Q	cryptochrome 2
GB52845	381.7599027452	-0.6511088178	0.2429618622	yes	no	m	N	W	PREDICTED: uncharacterized protein LOC726829 isoform X1
GB46214	381.7590398743	-0.769963715	0.2434145551	yes	no	m	N	W	phosphoglycerate mutase 2-like
GB53738	380.7984894834	-1.1491701907	0.2445760164	yes	yes	m	N	W	---NA---
GB55272	380.7700750357	1.5901357104	0.2628561267	yes	yes	m	N	Q	PREDICTED: hypothetical protein LOC412191
GB55293	380.6607660791	2.4207646714	0.2781275346	yes	yes	m	N	Q	serine threonine-protein kinase mark2-like
GB50807	380.2831208001	-1.4720493157	0.2446417916	yes	yes	m	N	W	28s ribosomal protein mitochondrial- partial
GB53397	380.1128181995	1.4918396227	0.2600118828	yes	yes	m	N	Q	protein sprint-like
GB52698	379.5579754179	-1.1939183271	0.2553025874	yes	yes	m	N	W	synaptobrevin-like isoform 1
GB52601	378.9881869864	1.1341316628	0.2548382537	yes	yes	m	N	Q	PREDICTED: hypothetical protein LOC100576405
GB43111	378.6066653139	1.4056410062	0.2583460419	yes	yes	m	N	Q	and pleckstrin domain-containing protein 1-like
GB48628	377.5808463894	1.4574404969	0.2601473883	yes	yes	m	N	Q	rna-binding protein nova-2-like
GB51738	377.0990376923	0.7090793211	0.2510807353	yes	no	m	N	Q	trafficking kinesin-binding protein milt
GB42043	377.0838742638	-0.9045316588	0.2443977294	yes	no	m	N	W	ribosome-releasing factor mitochondrial-like
GB47938	376.3372653204	0.5431564134	0.2494020668	no	no	m	N	Q	PREDICTED: hypothetical protein LOC412825
GB46845	374.3824561981	-1.9236159771	0.2483993164	yes	yes	m	N	W	60s ribosomal protein l37a-like
GB43495	374.1197350632	-0.7452488523	0.2448368494	yes	no	m	N	W	trna mitochondrial-like isoform x1
GB53435	373.4643841103	1.0394544444	0.2604834185	yes	no	m	N	Q	PREDICTED: uncharacterized protein LOC102678722, partial
GB41989	373.4550800611	1.5460367715	0.2613757546	yes	yes	m	N	Q	PREDICTED: midasin-like
GB40977	372.3445300869	1.3438261763	0.2587044879	yes	yes	m	N	Q	staphylococcal nuclease domain-containing protein 1
GB53365	371.9175088112	1.5247635152	0.2691829451	yes	yes	m	N	Q	kinesin light chain-like
GB44163	371.6777583364	-1.0655090024	0.2453549187	yes	yes	m	N	W	transmembrane and tpr repeat-containing protein cg4341-like
GB48543	371.113343404	1.970887649	0.269506406	yes	yes	m	N	Q	PREDICTED: hypothetical protein LOC100577936
GB41413	370.6983018862	-0.8606157466	0.2455920644	yes	no	m	N	W	peroxiredoxin-like protein
GB56025	370.6898526421	0.5946057449	0.2513129916	no	no	m	N	Q	PREDICTED: uncharacterized protein LOC724498 isoform X1
GB55440	369.082674882	1.00958846	0.2555995379	yes	no	m	N	Q	phosphatidylinositol transfer protein alpha isoform
GB50157	369.0518606049	1.1778651432	0.261140419	yes	yes	m	N	Q	colorectal mutant cancer isoform 1
GB46266	368.1855804752	1.1953566481	0.2583910176	yes	yes	m	N	Q	calcium calmodulin-dependent protein kinase type 1
GB47828	367.5664020312	1.434011391	0.2676181726	yes	yes	m	N	Q	high mobility group protein dsp1-like
GB49872	367.5042011765	1.0212564592	0.256971426	yes	no	m	N	Q	PREDICTED: talin-1-like
GB53506	367.4034752266	-1.27780286	0.2482219658	yes	yes	m	N	W	protein fam49b-like isoform x1
GB43906	366.7258136854	0.6487480501	0.2531492598	yes	no	m	N	Q	PREDICTED: hypothetical protein LOC409435
GB45001	366.0301882738	0.6450339594	0.256986927	yes	no	m	N	Q	dna helicase ino80-like
GB43113	365.1844220266	0.6228293263	0.2612010566	no	no	m	N	Q	serrate rna effector molecule homolog
GB50425	365.031512824	-1.3483141301	0.2476452902	yes	yes	m	N	W	PREDICTED: uncharacterized protein LOC100879930
GB45260	363.8809935537	-0.555542994	0.248250174	no	no	m	N	W	vacuolar protein sorting-associated protein 13c-like
GB47100	360.7533222096	1.0363717333	0.2633212959	yes	no	m	N	Q	glutamate synthase
GB53736	360.4462707566	1.3901776135	0.2654804873	yes	yes	m	N	Q	ras-related protein rab-26
GB51206	359.3989817451	-1.6785523678	0.249587093	yes	yes	m	N	W	cytochrome c oxidase subunit 6c
GB43546	359.2837963135	1.7287510442	0.2686658738	yes	yes	m	N	Q	PREDICTED: hypothetical protein LOC410487
GB54571	359.192821404	-0.7456783189	0.2510062428	yes	no	m	N	W	fact complex subunit ssrp1
GB49067	359.1263366301	0.624921126	0.2640795969	no	no	m	N	Q	zinc finger protein 76-like
GB42556	358.8099043136	-4.0675644416	0.8060808196	yes	yes	m	N	W	take-out-like carrier protein precursor
GB43093	358.3416738798	-1.2303413974	0.2520813104	yes	yes	m	N	W	protein pthb1-like
GB50406	357.3482609236	1.7907631723	0.2703835476	yes	yes	m	N	Q	PREDICTED: hypothetical protein LOC100578579
GB44353	356.9498889697	0.8272351441	0.257854914	yes	no	m	N	Q	protein lingerer-like
GB47284	356.6086977405	-0.8518164381	0.2589647026	yes	no	m	N	W	26s protease regulatory subunit 8 isoform x1
GB45044	355.598520635	1.2642278337	0.2655092284	yes	yes	m	N	Q	PREDICTED: hypothetical protein LOC409396 isoform 1
GB55581	355.3539920067	0.9712413946	0.2591081665	yes	no	m	N	Q	membrane-associated progesterone receptor component 2-like isoform 2
GB51055	354.8459107719	2.2154743822	0.2829150977	yes	yes	m	N	Q	PREDICTED: hypothetical protein LOC725155
GB55911	354.3664788589	2.12501712	0.2785397796	yes	yes	m	N	Q	PREDICTED: myosin-XVIIIa
GB49583	354.1388487189	-1.6457408891	0.2516265299	yes	yes	m	N	W	40s ribosomal protein s14
GB48889	353.616363987	0.9041626698	0.2590692882	yes	no	m	N	Q	phosphofurin acidic cluster sorting protein 2-like isoform 1
GB49093	353.176870259	-1.1603430763	0.2514853879	yes	yes	m	N	W	u7 snrna-associated sm-like protein lsm11-like
GB54473	353.0277332584	0.5597489927	0.2650112205	no	no	m	N	Q	protein ndrg3-like
GB52102	352.3505749811	-1.6643760056	0.2520319621	yes	yes	m	N	W	40s ribosomal protein s26
GB45131	351.3640024823	1.9608158724	0.2766588889	yes	yes	m	N	Q	zinc finger protein ush-like
GB48349	350.9243827694	0.9290424025	0.2605246366	yes	no	m	N	Q	PREDICTED: hypothetical protein LOC409497
GB46906	350.767119071	0.9186971715	0.2599885505	yes	no	m	N	Q	calcium release-activated calcium channel protein 1 isoform 2
GB45654	350.3960231026	0.9958820234	0.2609096202	yes	no	m	N	Q	gamma-glutamyltranspeptidase 1-like isoform 1
GB54730	350.0465944581	0.7184718432	0.260130671	yes	no	m	N	Q	cklf-like marvel transmembrane domain-containing protein 4-like
GB53963	349.4706168994	2.1381581478	0.2808213495	yes	yes	m	N	Q	low quality protein: short spindle protein 4-like
GB44350	349.3706511692	2.0493063716	0.2819401073	yes	yes	m	N	Q	PREDICTED: hypothetical protein LOC409878
GB42840	349.2150898794	1.1988041299	0.2704827979	yes	yes	m	N	Q	leukocyte receptor cluster member 8 homolog
GB44493	349.0303539222	1.050023637	0.2622055575	yes	no	m	N	Q	arylsulfatase b-like isoform 2
GB51546	348.4449784045	3.0528083397	0.31066101	yes	yes	m	N	Q	isoforms a c f g h-like isoform 1
GB44808	348.3515632365	1.5432366052	0.2688343282	yes	yes	m	N	Q	PREDICTED: peroxidasin
GB48604	347.7428104965	1.5916230176	0.2743163672	yes	yes	m	N	Q	heterogeneous nuclear ribonucleoprotein m isoform x3
GB54381	347.5542463527	1.0217471564	0.2631179414	yes	no	m	N	Q	PREDICTED: hypothetical protein LOC552675
GB53460	347.3411052656	-1.5461055651	0.2567280189	yes	yes	m	N	W	longitudinals lacking isoforms a b d l-like
GB52527	347.1649824629	-0.7777971188	0.254376002	yes	no	m	N	W	26s proteasome non-atpase regulatory subunit 1
GB42537	346.9236076457	-1.6104280263	0.2594811778	yes	yes	m	N	W	40s ribosomal protein s15-like
GB45335	346.7278966302	-1.2941667505	0.2583377007	yes	yes	m	N	W	PREDICTED: hypothetical protein LOC551098
GB43921	345.8257575082	0.8159699712	0.2613806693	yes	no	m	N	Q	cysteine and histidine-rich protein 1 homolog
GB52997	345.6491640928	2.4533865872	0.2896167319	yes	yes	m	N	Q	lysosomal-trafficking regulator-like
GB40126	344.6470993814	0.966443876	0.2634009271	yes	no	m	N	Q	PREDICTED: hypothetical protein LOC410456
GB41821	344.1645372789	1.0983297297	0.2667466634	yes	yes	m	N	Q	calcium-binding mitochondrial carrier protein aralar1
GB48956	342.2031461948	-0.9269316308	0.2561548511	yes	no	m	N	W	cytochrome b-c1 complex subunit 10
GB44204	342.0281292031	1.0986267735	0.2654162557	yes	yes	m	N	Q	ccaat enhancer-binding protein
GB45582	340.4606386219	-0.5890710805	0.2563622829	no	no	m	N	W	facilitated trehalose transporter tret1-like isoform 3
GB43635	339.9961352633	-0.8397936219	0.2560797041	yes	no	m	N	W	mannose-1-phosphate guanyltransferase alpha-a-like isoform 1
GB41507	339.9596096733	0.5652596405	0.2641795859	no	no	m	N	Q	ankyrin repeat and sam domain-containing protein 1a-like
GB51201	339.8407388473	-1.4787537371	0.2607772482	yes	yes	m	N	W	40s ribosomal protein s12
GB55668	338.0145114504	0.9619976952	0.2655637297	yes	no	m	N	Q	bicaudal d-related protein homolog isoform 1
GB48163	337.9867573626	-1.3356694782	0.2603709835	yes	yes	m	N	W	probable nadh dehydrogenase
GB45149	337.9063484457	-0.588025349	0.2561853759	no	no	m	N	W	alpha-tocopherol transfer
GB53681	337.4724942022	0.6413513887	0.2638314138	yes	no	m	N	Q	cytochrome b5 reductase 4-like
GB49732	336.6463395011	3.4187558178	0.3324820516	yes	yes	m	N	Q	PREDICTED: hypothetical protein LOC413562
GB49632	336.5947139568	-0.6586628948	0.2560297664	yes	no	m	N	W	succinyl- ligase
GB42378	335.3228602687	-0.9441487524	0.2558929854	yes	no	m	N	W	PREDICTED: hypothetical protein LOC100577168
GB44333	334.5318105781	2.141584509	0.2854604461	yes	yes	m	N	Q	PREDICTED: hypothetical protein LOC552048
GB44968	334.5275431781	1.0489575038	0.266950724	yes	no	m	N	Q	metabotropic glutamate receptor 1
GB49684	333.0667172441	1.0627742152	0.2703420016	yes	yes	m	N	Q	PREDICTED: optomotor-blind protein-like
GB48452	331.9878291507	-1.0262365991	0.25757714	yes	yes	m	N	W	protein smaug homolog 2-like
GB48248	331.5323856494	2.4077247269	0.2975140263	yes	yes	m	N	Q	protein cdv3 homolog a-like
GB53831	330.612651582	1.2433838571	0.2704811285	yes	yes	m	N	Q	abhydrolase domain-containing protein 3 isoform 2
GB55532	329.6797852787	0.5972223545	0.2645930228	no	no	m	N	Q	dnaj homolog subfamily c member 2-like
GB54998	329.5787212271	1.3104837724	0.2715990726	yes	yes	m	N	Q	bromodomain adjacent to zinc finger domain protein 2b-like
GB40594	329.1257024285	2.398263243	0.2946127195	yes	yes	m	N	Q	PREDICTED: hypothetical protein LOC409783
GB41681	327.9608826007	1.0249019975	0.2685089922	yes	no	m	N	Q	golgi-specific brefeldin a-resistance guanine nucleotide exchange factor 1
GB47336	327.9193291029	0.7271777639	0.2789770236	yes	no	m	N	Q	protein disulfide-isomerase
GB42559	326.7765367825	2.8367890859	0.3091565171	yes	yes	m	N	Q	oxysterol-binding protein 1 isoform 1
GB41138	326.3856563281	3.4563316399	0.3363732602	yes	yes	m	N	Q	myocyte-specific enhancer factor 2
GB40780	325.7407559526	-1.2252293346	0.2621199485	yes	yes	m	N	W	zinc finger protein 330 homolog
GB50590	325.403894634	-1.6905062238	0.2626494064	yes	yes	m	N	W	---NA---
GB41650	325.0763989116	1.0921228819	0.2976029766	yes	yes	m	N	Q	low quality protein: e3 ubiquitin-protein ligase march6-like
GB48521	323.0710218492	0.7094988276	0.271951108	yes	no	m	N	Q	rna polymerase ii elongation factor ell-like
GB52493	322.7343098488	-0.6191719919	0.2602714926	no	no	m	N	W	centrosomal protein of 78 kda-like
GB47960	321.8291898556	1.184455311	0.2740883194	yes	yes	m	N	Q	moesin ezrin radixin homolog 1
GB53725	320.6725203472	2.3986799637	0.3040456128	yes	yes	m	N	Q	splicing factor 3b subunit 1-like isoform 1
GB47539	320.1896291724	0.7231705875	0.2681995351	yes	no	m	N	Q	acidic mammalian chitinase
GB41261	320.1766459666	1.9095591132	0.2887172497	yes	yes	m	N	Q	PREDICTED: hypothetical protein LOC414002
GB55102	319.9896193575	0.8845877736	0.2704455843	yes	no	m	N	Q	f-box only protein 28-like isoform x5
GB55599	319.8122346113	-1.7474865424	0.2670561135	yes	yes	m	N	W	---NA---
GB44939	319.3446474418	1.1954480501	0.2739174788	yes	yes	m	N	Q	excitatory amino acid transporter 1-like isoform x3
GB47048	319.1055949642	-1.2118817473	0.2620938719	yes	yes	m	N	W	PREDICTED: hypothetical protein LOC408732
GB55605	318.5373596229	2.6336327636	0.3054670298	yes	yes	m	N	Q	PREDICTED: hypothetical protein LOC100644594
GB47036	318.5246040898	1.9358777611	0.2883750769	yes	yes	m	N	Q	low quality protein: probable ras gtpase-activating
GB41894	318.4137420428	2.2392254566	0.2949198072	yes	yes	m	N	Q	coiled-coil domain-containing protein agap005037-like
GB42324	317.2068672815	-1.7887058016	0.2631327791	yes	yes	m	N	W	methyltransferase-like protein 10-like
GB48114	316.3558833793	2.6473123106	0.3099958513	yes	yes	m	N	Q	PREDICTED: hypothetical protein LOC409504
GB43116	316.0225136855	-1.2422379481	0.2625854858	yes	yes	m	N	W	sarcoplasmic calcium-binding protein 1 isoformx2
GB49882	315.9640697655	0.7486285955	0.2698150572	yes	no	m	N	Q	potassium voltage-gated channel protein shaw isoform x3
GB49515	315.7662171281	1.52839668	0.2815213965	yes	yes	m	N	Q	protein held out wings
GB44159	315.7278877299	1.4587597677	0.2790650978	yes	yes	m	N	Q	down syndrome cell adhesion molecule-like protein 1
GB47227	315.5699029891	-1.4199912202	0.2627999614	yes	yes	m	N	W	60s ribosomal protein l32-like
GB47478	315.0245045453	-1.3502892918	0.2714101159	yes	yes	m	N	W	glutathione peroxidase-like 1
GB56003	314.5157722684	-0.8994281245	0.2628447477	yes	no	m	N	W	methyltransferase-like protein 14 homolog
GB54359	314.0430703835	2.8638531823	0.3159984385	yes	yes	m	N	Q	PREDICTED: hypothetical protein LOC726251
GB40148	313.49011044	-1.3542307553	0.263353686	yes	yes	m	N	W	PREDICTED: hypothetical protein LOC100576555
GB49375	312.361124731	0.6774433646	0.2711104843	yes	no	m	N	Q	homeobox protein unc-62-like
GB47313	312.2833280486	1.8156054015	0.2957509463	yes	yes	m	N	Q	atp-dependent rna helicase p62-like
GB43007	312.1363886546	-0.8337911034	0.2669579588	yes	no	m	N	W	glucose dehydrogenase
GB40089	311.8737935045	-0.9226137411	0.2641396776	yes	no	m	N	W	voltage-dependent l-type calcium channel subunit beta-2-like isoform 1
GB50958	311.8398957047	1.0992529293	0.3066898004	yes	yes	m	N	Q	2-oxoglutarate mitochondrial-like isoform 1
GB54886	311.2867703109	1.1032242835	0.2757412796	yes	yes	m	N	Q	protein gdap2 homolog
GB51828	311.2787213911	2.6241264354	0.3081669417	yes	yes	m	N	Q	PREDICTED: hypothetical protein LOC725775
GB50519	311.0262231609	-1.0435483264	0.2712789081	yes	yes	m	N	W	transmembrane emp24 domain-containing protein eca-like
GB55617	310.541950872	-0.7532035729	0.264290847	yes	no	m	N	W	PREDICTED: hypothetical protein LOC100576254
GB47148	309.8928129559	1.0249372231	0.2760888377	yes	no	m	N	Q	PREDICTED: hypothetical protein LOC552326
GB54798	309.6933527836	-0.7822707263	0.2646054328	yes	no	m	N	W	tho complex subunit 2
GB46188	308.6057009657	1.7966925011	0.2957211906	yes	yes	m	N	Q	PREDICTED: hypothetical protein LOC411958
GB52021	308.3288127477	1.5472189177	0.2830950753	yes	yes	m	N	Q	PREDICTED: hypothetical protein LOC100643056
GB46737	307.4391242846	-0.7978220821	0.299732532	yes	no	m	N	W	hydroxyacid oxidase 1-like
GB40760	307.2578709227	0.9071612025	0.2818361134	yes	no	m	N	Q	PREDICTED: syntaxin-5-like
GB40905	306.9454851478	0.6941401011	0.2779376415	yes	no	m	N	Q	PREDICTED: hypothetical protein LOC725211
GB55506	306.5834502884	-0.6687577342	0.26585173	yes	no	m	N	W	histidyl-trna cytoplasmic-like isoform 2
GB42484	306.2296593703	1.5064800435	0.2832013605	yes	yes	m	N	Q	aminopeptidase n-like isoform 1
GB40940	304.1812064437	2.3367988054	0.312618455	yes	yes	m	N	Q	---NA---
GB44160	303.5988677819	-0.8865240465	0.2669773042	yes	no	m	N	W	protein dpy-30 homolog
GB47934	303.0849505011	-1.564375297	0.2695352087	yes	yes	m	N	W	uncharacterized protein LOC406065 precursor
GB46509	303.0793172544	1.2815970969	0.2809093645	yes	yes	m	N	Q	PREDICTED: hypothetical protein LOC409717
GB40519	302.2390502031	1.5272864945	0.2891987673	yes	yes	m	N	Q	PREDICTED: hypothetical protein LOC725331
GB44962	302.0796996156	3.1381028307	0.3362303366	yes	yes	m	N	Q	nuclear factor 1 x-type-like isoform 1
GB40907	302.0056374981	1.1562085127	0.2948331288	yes	yes	m	N	Q	ferric-chelate reductase 1 homolog isoform 1
GB50718	301.4201372473	-0.9511018447	0.2683563096	yes	no	m	N	W	serine arginine-rich splicing factor 7-like
GB45258	301.1869049718	-0.8930617493	0.2690539266	yes	no	m	N	W	isocitrate dehydrogenase
GB44494	299.9555767484	0.6215236432	0.2754272451	no	no	m	N	Q	arylsulfatase b-like
GB48171	299.9344668448	-0.694743427	0.2712867906	yes	no	m	N	W	endothelial differentiation-related factor 1 homolog
GB46956	298.712466004	1.6478842473	0.2897864921	yes	yes	m	N	Q	PREDICTED: hypothetical protein LOC725590
GB51712	298.5619727627	-0.6837929059	0.2692959233	yes	no	m	N	W	eukaryotic translation initiation factor 4e-binding protein 1-like
GB53038	298.2692063117	0.9688887969	0.2813238237	yes	no	m	N	Q	heterogeneous nuclear ribonucleoprotein q-like
GB49844	298.2124259112	1.2404862339	0.2825090309	yes	yes	m	N	Q	PREDICTED: hypothetical protein LOC412422
GB48914	297.7808081632	-0.5904420835	0.2719172254	no	no	m	N	W	rna-binding protein musashi homolog rbp6-like isoform x8
GB47540	297.0477320682	-1.3560960571	0.2696130741	yes	yes	m	N	W	PREDICTED: hypothetical protein LOC413757
GB41401	295.9605272414	2.0398744112	0.3032502253	yes	yes	m	N	Q	run and fyve domain-containing protein 2-like
GB50787	294.8146601397	2.3374694323	0.309871342	yes	yes	m	N	Q	PREDICTED: hypothetical protein LOC410895
GB42942	293.2122994221	0.7909503397	0.2789311242	yes	no	m	N	Q	sodium hydrogen exchanger 3
GB50374	293.0705839209	1.360591856	0.2877429464	yes	yes	m	N	Q	PREDICTED: hypothetical protein LOC100576147
GB48571	291.6798037104	1.3106425743	0.2865657156	yes	yes	m	N	Q	protein expanded-like
GB55782	291.5593088302	-1.0219355335	0.2730814735	yes	yes	m	N	W	nadh dehydrogenase
GB47418	290.691412136	1.346945634	0.2868785516	yes	yes	m	N	Q	PREDICTED: hypothetical protein LOC409282
GB43238	289.0231396204	0.9483362754	0.2822357242	yes	no	m	N	Q	nuclear pore complex protein nup98-nup96
GB51515	288.7080314698	2.4290183555	0.3119531132	yes	yes	m	N	Q	PREDICTED: hypothetical protein LOC100577174
GB40162	288.6573701961	1.2927987275	0.287003196	yes	yes	m	N	Q	chondroitin sulfate synthase 1-like isoform 1
GB40119	288.5587389132	-2.0017293059	0.27673059	yes	yes	m	N	W	PREDICTED: fumarylacetoacetase
GB42381	288.093889675	0.7697959318	0.280662149	yes	no	m	N	Q	ring finger protein 126-like
GB41836	288.0545403097	1.2892229632	0.2872025546	yes	yes	m	N	Q	cyclin-g-associated kinase-like
GB51696	287.229014281	-1.2880788212	0.2873950511	yes	yes	m	N	W	hexamerin
GB49565	286.9407740138	1.1868412747	0.2899672901	yes	yes	m	N	Q	PREDICTED: uncharacterized protein LOC100871799
GB49337	286.14616395	-0.8948314376	0.2762108722	yes	no	m	N	W	26s proteasome non-atpase regulatory subunit 13
GB51949	285.9581481969	2.3390589248	0.3114396523	yes	yes	m	N	Q	PREDICTED: hypothetical protein LOC100643722
GB40703	285.6419342353	1.3313670987	0.2890880398	yes	yes	m	N	Q	PREDICTED: cadherin-23-like
GB55643	285.6316736933	-0.6243829101	0.2745766183	no	no	m	N	W	atp synthase subunit mitochondrial
GB46795	285.4212692857	0.9620756641	0.2838968445	yes	no	m	N	Q	PREDICTED: papilin-like
GB48050	285.1569486818	-1.1382928824	0.2925270073	yes	yes	m	N	W	---NA---
GB53357	285.1001835487	1.4763742036	0.2913596208	yes	yes	m	N	Q	protein transport protein sec23a-like isoform 1
GB42292	285.0404064332	2.5691036139	0.3181586453	yes	yes	m	N	Q	nucleolysin tia-1 isoform p40-like
GB43137	284.4245777854	3.525015706	0.3633930704	yes	yes	m	N	Q	PREDICTED: hypothetical protein LOC726630
GB41831	284.2462511383	0.7450810211	0.2821072592	yes	no	m	N	Q	PREDICTED: uncharacterized protein LOC100871269 isoform 2
GB51500	284.1181854406	1.4090744665	0.2931431529	yes	yes	m	N	Q	low quality protein: sterile alpha and tir motif-containing protein 1
GB45114	284.0863677157	-0.9932877412	0.2773630386	yes	yes	m	N	W	heat repeat-containing protein 1
GB50943	283.9157988416	0.6983269797	0.2829655725	yes	no	m	N	Q	6-phosphofructokinase
GB40492	283.3603361291	-1.6038598803	0.2785027217	yes	yes	m	N	W	60s ribosomal protein l37
GB52308	283.1692692163	-0.9481271962	0.2747042051	yes	no	m	N	W	fatty acyl- reductase 1-like
GB40681	283.1237382136	-0.6543150916	0.2748837816	no	no	m	N	W	elongation of very long chain fatty acids protein 1-like
GB47745	282.3855629588	-1.1622855947	0.2753958731	yes	yes	m	N	W	upf0327 protein c1orf151-like isoform 1
GB41997	282.0403382401	3.0719908287	0.3427859922	yes	yes	m	N	Q	camp-specific 3 -cyclic phosphodiesterase
GB46748	281.6403509734	-1.6089714797	0.2764334079	yes	yes	m	N	W	39s ribosomal protein mitochondrial
GB54634	280.7651590528	-1.0338657716	0.2817545063	yes	yes	m	N	W	PREDICTED: hypothetical protein LOC725260
GB44462	280.0625438656	-0.8016883058	0.2797510773	yes	no	m	N	W	cytochrome c oxidase subunit mitochondrial
GB47268	278.9701073682	-0.9096126925	0.2770204639	yes	no	m	N	W	electron transfer flavoprotein subunit beta-like
GB45024	278.7685991958	-0.6530408708	0.2766140443	no	no	m	N	W	transmembrane protein 18-like
GB51406	278.7514891669	2.615449211	0.3314957326	yes	yes	m	N	Q	low quality protein: e3 ubiquitin-protein ligase huwe1-like
GB40603	278.4273364264	1.4990378264	0.2960027704	yes	yes	m	N	Q	PREDICTED: hypothetical protein LOC410369
GB51479	278.2644086583	1.6941769085	0.3116146557	yes	yes	m	N	Q	ras guanine nucleotide exchange factor p-like isoform x4
GB53016	277.7685734549	1.1165459326	0.2926806953	yes	yes	m	N	Q	PREDICTED: hypothetical protein LOC100577397
GB41196	276.9533704788	1.1936302347	0.2913627351	yes	yes	m	N	Q	PREDICTED: uncharacterized protein LOC100866111
GB47886	276.848165012	-0.8813791814	0.2787471862	yes	no	m	N	W	nadh dehydrogenase
GB50453	276.8327651694	1.4690069416	0.3098009974	yes	yes	m	N	Q	cuticular protein 19 precursor
GB40091	276.1483891556	1.7220739168	0.2999305507	yes	yes	m	N	Q	PREDICTED: hypothetical protein LOC408431
GB52557	275.9217543974	1.0401487708	0.2889737459	yes	no	m	N	Q	protein transport protein sec24c-like
GB47729	274.9315826364	-1.4917835512	0.2842389078	yes	yes	m	N	W	PREDICTED: uncharacterized protein LOC409327 isoform X3
GB42918	274.8539194285	-0.6305873873	0.28026596	no	no	m	N	W	protein nap-like
GB41225	274.7877332911	-0.6883844837	0.283114251	yes	no	m	N	W	aquaporin -like
GB41846	273.1241440553	-0.7773545905	0.2876822065	yes	no	m	N	W	dolichyl-diphosphooligosaccharide--protein glycosyltransferase 48 kda subunit-like isoform 1
GB44104	273.0011619618	-1.2158260889	0.2788940389	yes	yes	m	N	W	v-type proton atpase subunit g
GB46129	272.7569698954	2.5287246994	0.3232480588	yes	yes	m	N	Q	PREDICTED: uncharacterized protein LOC100868716
GB50526	272.3854269358	1.1791083221	0.2923931931	yes	yes	m	N	Q	sodium-coupled monocarboxylate transporter 2-like
GB41642	272.3311259709	-0.8932698282	0.2881404795	yes	no	m	N	W	PREDICTED: hypothetical protein LOC727264
GB55425	271.6759324022	-0.9006310231	0.2799957475	yes	no	m	N	W	insulin-like receptor-like
GB52529	271.4942087158	-0.7202236447	0.2797143808	yes	no	m	N	W	f-actin-capping protein subunit beta-like
GB53126	271.2759594393	1.5537737167	0.2989783036	yes	yes	m	N	Q	polypeptide n-acetylgalactosaminyltransferase 2-like
GB45040	270.8540373233	1.2222765992	0.3074090656	yes	yes	m	N	Q	PREDICTED: uncharacterized protein LOC100869404
GB53310	270.5782238052	1.1120299224	0.2928819256	yes	yes	m	N	Q	glutaminase kidney mitochondrial isoform 1
GB42663	270.3991913832	-1.045868785	0.2799136841	yes	yes	m	N	W	cytochrome c oxidase subunit vib polypeptide 1
GB44362	270.3239205151	1.4334093007	0.2994018245	yes	yes	m	N	Q	rab11 family-interacting protein 4a-like
GB46597	268.8443147947	-1.4045313989	0.2871962123	yes	yes	m	N	W	sodium-independent sulfate anion transporter- partial
GB51305	266.7319822265	-1.5281606437	0.2828844723	yes	yes	m	N	W	PREDICTED: hypothetical protein LOC551252
GB49276	266.5309054895	-1.1716645104	0.2816601049	yes	yes	m	N	W	PREDICTED: hypothetical protein LOC725651
GB51210	265.1214854932	2.9422320131	0.3428388311	yes	yes	m	N	Q	lateral signaling target protein 2 homolog
GB52109	264.8518694563	0.6946171494	0.2920919732	no	no	m	N	Q	PREDICTED: hypothetical protein LOC726709
GB43631	263.5032623863	2.5012261827	0.331216997	yes	yes	m	N	Q	inositol hexakisphosphate and diphosphoinositol-pentakisphosphate kinase-like
GB44064	263.0973678216	-1.3464987929	0.2954235293	yes	yes	m	N	W	PREDICTED: hypothetical protein LOC725703
GB46487	262.6616462957	1.1725168444	0.2980500172	yes	yes	m	N	Q	dorsal-ventral patterning protein sog
GB41786	261.8023092748	-1.1476311572	0.2864866666	yes	yes	m	N	W	gata-binding factor c-like isoform x1
GB55469	261.7273441455	1.8992242591	0.3257635102	yes	yes	m	N	Q	lipoma hmgic fusion partner homolog
GB46882	261.0324802053	-0.8485529609	0.2887257467	yes	no	m	N	W	nadh dehydrogenase
GB40999	260.3899239627	2.7027614753	0.3356188579	yes	yes	m	N	Q	PREDICTED: uncharacterized protein LOC100871385
GB51134	260.3793256071	3.3902817346	0.37168661	yes	yes	m	N	Q	serine threonine-protein kinase mig-15
GB41751	260.3667349478	1.5531295581	0.3063145978	yes	yes	m	N	Q	PREDICTED: hypothetical protein LOC551409
GB47029	259.8444632965	-0.791737671	0.2850340164	yes	no	m	N	W	PREDICTED: hypothetical protein LOC724558
GB55406	259.8353241212	-0.6706572728	0.2849572018	no	no	m	N	W	PREDICTED: hypothetical protein LOC100576949
GB53318	259.5493203495	-1.3921808909	0.2883226425	yes	yes	m	N	W	transcription factor ap-1
GB49220	258.8590137044	-1.5342747742	0.286205735	yes	yes	m	N	W	60s ribosomal protein l29-like
GB51665	258.5341153363	-0.917930028	0.2854412328	yes	no	m	N	W	cd63 antigen isoform 1
GB53598	257.8787957828	1.1699961623	0.2997611071	yes	yes	m	N	Q	PREDICTED: hypothetical protein LOC100651289
GB52288	257.5736896786	3.7170528716	0.3886258898	yes	yes	m	N	Q	PREDICTED: hypothetical protein LOC724450
GB45508	257.1235506399	-0.8720057278	0.2881983758	yes	no	m	N	W	PREDICTED: hypothetical protein LOC409936
GB53799	256.7596562759	-1.1719035686	0.2864315767	yes	yes	m	N	W	proteasome subunit alpha type-2
GB41523	256.6779063857	-2.3280456869	0.2916746745	yes	yes	m	N	W	rna-binding protein mex3b-like isoform 2
GB44523	256.6180188409	0.7949277506	0.2963336906	yes	no	m	N	Q	nacht and wd repeat domain-containing protein 1-like
GB49525	256.3192592479	1.8507560583	0.313382464	yes	yes	m	N	Q	epithelial splicing regulatory protein 2
GB55652	256.2379955259	0.9205943192	0.3021201716	yes	no	m	N	Q	rna polymerase-associated protein ctr9 homolog
GB55481	255.7604697844	2.1374189782	0.3229972887	yes	yes	m	N	Q	voltage-dependent calcium channel type d subunit alpha-1-like
GB49906	255.5870693573	2.3709275401	0.3269039913	yes	yes	m	N	Q	cgmp-dependent protein kinase alpha isoform
GB47581	255.2342439616	1.273407154	0.3026051015	yes	yes	m	N	Q	hypothetical protein SINV_02813
GB49260	254.7824494694	-0.9318826915	0.2890971722	yes	no	m	N	W	PREDICTED: hypothetical protein LOC725273
GB43301	254.2809810193	3.6365038356	0.3852521616	yes	yes	m	N	Q	PREDICTED: hypothetical protein LOC551602
GB50640	253.7200657777	1.2940124429	0.3046785396	yes	yes	m	N	Q	tousled-like kinase
GB46981	253.4570391921	0.969866602	0.2986439037	yes	no	m	N	Q	potassium voltage-gated channel protein shab-like
GB55708	253.4501754013	-0.813918064	0.2877336607	yes	no	m	N	W	nadh dehydrogenase
GB52722	253.1497136879	-1.2948208136	0.2920047686	yes	yes	m	N	W	protein dumpy-19-like
GB47635	252.5100683164	-0.8855960135	0.2884440403	yes	no	m	N	W	PREDICTED: uncharacterized protein LOC100876321
GB50219	252.3318116696	0.8286191345	0.2975712565	yes	no	m	N	Q	PREDICTED: DE-cadherin-like
GB48866	252.2064916809	1.5008652376	0.3074022791	yes	yes	m	N	Q	upf0692 protein cg33108-like
GB41603	252.1675504178	0.762846873	0.2990276575	yes	no	m	N	Q	ptb domain-containing adapter protein ced-6
GB49353	251.4763964572	1.2169780351	0.3039405783	yes	yes	m	N	Q	lamin dm0-like isoform x1
GB41649	251.3366185268	2.9377654565	0.3508401134	yes	yes	m	N	Q	e3 ubiquitin-protein ligase march6
GB45458	251.1327727475	1.5648426206	0.3101471665	yes	yes	m	N	Q	udp-glucose 6-dehydrogenase-like
GB49087	250.3869330533	1.8761890242	0.3166406633	yes	yes	m	N	Q	cdc42-interacting protein 4-like
GB55301	250.0090983152	2.1656122327	0.3464783522	yes	yes	m	N	Q	facilitated trehalose transporter tret1-like
GB53505	249.5010335997	-0.639039752	0.2905052286	no	no	m	N	W	trna mitochondrial-like
GB44118	249.3720894754	-0.9646787192	0.2917177424	yes	no	m	N	W	---NA---
GB42266	248.3445992536	1.1949401945	0.3056158935	yes	yes	m	N	Q	upf0472 protein c16orf72 homolog
GB41677	248.130249704	-0.8795663341	0.2902829379	yes	no	m	N	W	adenosine kinase 1-like isoform 1
GB45651	247.5529622833	-0.7137559434	0.2908737101	yes	no	m	N	W	cytochrome p450 314a1
GB50885	247.5423561498	-0.8643332	0.3193317615	yes	no	m	N	W	PREDICTED: hypothetical protein LOC409648
GB50257	247.2143985561	-0.7436814052	0.2937711972	yes	no	m	N	W	PREDICTED: uncharacterized protein LOC408508 isoform X2
GB40887	246.9539450279	-1.0188040318	0.291168826	yes	yes	m	N	W	v-type proton atpase subunit e isoform 3
GB47014	246.3048071118	1.2119145133	0.3065702757	yes	yes	m	N	Q	PREDICTED: hypothetical protein LOC410922
GB53219	246.1342628229	-1.590684838	0.2931623602	yes	yes	m	N	W	40s ribosomal protein s17-like
GB49165	245.9342685637	-0.8215291839	0.2919082205	yes	no	m	N	W	protein rer1-like
GB55495	245.7896266358	1.4752510894	0.3116177298	yes	yes	m	N	Q	calcium-dependent secretion activator
GB55497	245.7342976378	1.2239148008	0.3073955303	yes	yes	m	N	Q	microphthalmia-associated transcription factor-like
GB49450	245.693168086	-1.2800752688	0.2916366442	yes	yes	m	N	W	PREDICTED: hypothetical protein LOC100576089
GB50020	245.093193086	2.2233879532	0.3282454702	yes	yes	m	N	Q	signal transducer and activator of transcription 5b
GB46775	243.9461968398	-0.8067580815	0.2928174162	yes	no	m	N	W	bifunctional arginine demethylase and lysyl-hydroxylase psr isoform x1
GB49476	243.4269763483	-0.8760136226	0.2943349685	yes	no	m	N	W	lysyl oxidase homolog 4
GB44709	243.3082616547	-0.6378692765	0.2931959353	no	no	m	N	W	PREDICTED: hypothetical protein LOC552512
GB45797	243.3034132128	1.786937044	0.3188504877	yes	yes	m	N	Q	major royal jelly protein 1- partial
GB42571	242.6762885004	-0.6257200544	0.2955469399	no	no	m	N	W	myosin regulatory light chain sqh-like
GB53788	242.5980445388	1.8460908738	0.3208893563	yes	yes	m	N	Q	tyrosine-protein phosphatase non-receptor type 9-like isoform 1
GB40801	242.5881684773	-0.7468922263	0.2948500685	yes	no	m	N	W	thioredoxin-like protein 4a-like
GB43742	241.9857622486	-0.9755099114	0.2936931918	yes	yes	m	N	W	thioredoxin 1-like 1 isoform 1
GB45340	241.9304410284	-0.8005092667	0.2941972564	yes	no	m	N	W	asparagine synthetase
GB55196	241.9088125934	1.6950428443	0.3169730023	yes	yes	m	N	Q	homeobox protein araucan-like
GB45564	241.6809382615	1.3232428651	0.3183213039	yes	yes	m	N	Q	---NA---
GB42659	240.8859042519	1.0811641854	0.3092353053	yes	yes	m	N	Q	camp-dependent protein kinase type i regulatory subunit isoform 1
GB41207	240.7671351137	-1.1844741722	0.2989965614	yes	yes	m	N	W	26s proteasome non-atpase regulatory subunit 14-like
GB47208	239.9073028949	1.4169010161	0.3134550699	yes	yes	m	N	Q	PREDICTED: hypothetical protein LOC411566
GB42211	239.355597117	1.9105971084	0.3314375193	yes	yes	m	N	Q	rna-binding protein 10-like isoform 2
GB50388	238.8069279069	-0.835296842	0.29521026	yes	no	m	N	W	PREDICTED: hypothetical protein LOC724604
GB54556	238.5249719286	-1.0817630558	0.2951295541	yes	yes	m	N	W	leucine-zipper-like transcription regulator 1
GB40313	238.4799034726	0.8470977829	0.3067506768	yes	no	m	N	Q	choline ethanolamine kinase-like
GB49871	238.2949948638	0.6464284697	0.3030882203	no	no	m	N	Q	protein ergic-53-like isoform 1
GB52923	237.8402506115	-0.9662917236	0.3106710821	yes	yes	m	N	W	n-acetyl-d-glucosamine kinase-like
GB54219	236.9161150933	1.2739608208	0.318218596	yes	yes	m	N	Q	PREDICTED: hypothetical protein LOC727486 isoform 2
GB41220	236.8906118048	0.7934637196	0.3066041673	yes	no	m	N	Q	inositol-trisphosphate 3-kinase a-like
GB55585	236.5725383385	2.1369262498	0.3383269819	yes	yes	m	N	Q	PREDICTED: hypothetical protein LOC726231
GB44013	236.3881324173	-1.1915096494	0.301287502	yes	yes	m	N	W	gustatory receptor 10
GB42921	236.2196659879	0.7751650044	0.3064586622	yes	no	m	N	Q	protein polybromo-1
GB41793	236.0012919784	-0.8084095426	0.3027179224	yes	no	m	N	W	cytochrome c-type heme lyase-like
GB40225	234.2948384192	2.8695759527	0.3595322289	yes	yes	m	N	Q	microtubule-associated protein tau-like
GB46983	234.1224893585	0.9370570279	0.3307484702	yes	no	m	N	Q	PREDICTED: uncharacterized protein LOC100866309
GB42233	234.1149431262	-0.8121518345	0.2976694549	yes	no	m	N	W	elav-like protein 2-like
GB42787	234.1004774066	-0.8601024879	0.2987283338	yes	no	m	N	W	PREDICTED: hypothetical protein LOC100576271
GB53862	233.9104696381	-0.6510707131	0.3009922167	no	no	m	N	W	endothelin-converting enzyme 1
GB40539	233.7427646801	-1.1411507631	0.2977705417	yes	yes	m	N	W	40s ribosomal protein s20-like
GB54676	232.6235536329	1.2271463636	0.3138877654	yes	yes	m	N	Q	probable aspartate cytoplasmic-like
GB42323	232.6221022304	1.9613165795	0.3309394654	yes	yes	m	N	Q	trace amine-associated receptor 8b-like
GB54264	232.3457315801	1.9990988086	0.3522395359	yes	yes	m	N	Q	PREDICTED: uncharacterized protein LOC102679122
GB53948	232.1573400879	1.0783308197	0.3114960794	yes	yes	m	N	Q	PREDICTED: hypothetical protein LOC410057
GB53632	232.0909343439	0.6624901464	0.3067068807	no	no	m	N	Q	PREDICTED: uncharacterized protein LOC100872118
GB48275	231.8863115375	3.5541250666	0.4021463547	yes	yes	m	N	Q	Calmodulin
GB55324	231.8471037127	1.0138404414	0.3120365808	yes	no	m	N	Q	PREDICTED: hypothetical protein LOC724991
GB50602	231.5921885576	0.6837997193	0.3128410655	no	no	m	N	Q	e3 ubiquitin-protein ligase kcmf1-like isoform x2
GB52782	231.5418806532	-1.5023782701	0.2994906785	yes	yes	m	N	W	proteasome subunit beta type-3-like
GB43943	230.4485498854	-1.3626402726	0.3205769894	yes	yes	m	N	W	---NA---
GB49790	230.1654010002	0.796659733	0.3123243891	yes	no	m	N	Q	---NA---
GB40967	230.0537308151	1.6531706837	0.3234131287	yes	yes	m	N	Q	low quality protein: tyrosine 3-monooxygenase-like
GB51768	229.9178438701	1.8260626898	0.5847052724	yes	yes	m	N	Q	PREDICTED: LOW QUALITY PROTEIN: hypothetical protein LOC412959
GB43130	229.3849343979	1.9891761411	0.3311585287	yes	yes	m	N	Q	single ig il-1-related receptor-like
GB45495	229.0688930879	0.9615089359	0.3203085161	yes	no	m	N	Q	heat shock protein 83-like
GB42540	228.9863195039	-0.8028761197	0.3009327877	yes	no	m	N	W	secapin-3 precursor
GB55247	228.2318501361	1.7021407707	0.3288005339	yes	yes	m	N	Q	udp-n-acetylglucosamine--peptide n-acetylglucosaminyltransferase 110 kda subunit isoform 2
GB53372	227.9731469351	-4.287877276	0.3378446573	yes	yes	m	N	W	odorant binding protein 4 precursor
GB53086	227.7861903263	-1.0809201237	0.3041212025	yes	yes	m	N	W	alcohol dehydrogenase class-3
GB41773	227.695371261	1.2070991478	0.3165706784	yes	yes	m	N	Q	PREDICTED: hypothetical protein LOC408970
GB50772	227.3293433411	-0.7628781917	0.3038572812	yes	no	m	N	W	PREDICTED: uncharacterized protein LOC100578420 isoform X2
GB48589	227.2025405505	0.6631050639	0.3101516737	no	no	m	N	Q	dual specificity tyrosine-phosphorylation-regulated kinase 2-like
GB54596	227.0209820261	-1.408324558	0.3018144093	yes	yes	m	N	W	cytochrome b-c1 complex subunit 7-like
GB54862	226.9501281644	-1.0126049929	0.3024693887	yes	yes	m	N	W	counting factor associated protein d-like
GB52645	226.9369956403	1.2875293795	0.3181761315	yes	yes	m	N	Q	PREDICTED: pinin-like
GB52864	226.9258800052	-0.9053051213	0.301465582	yes	no	m	N	W	PREDICTED: hypothetical protein LOC100576254
GB40031	226.7465175473	-0.650588481	0.3035435626	no	no	m	N	W	proteasome subunit alpha type-6-like
GB49873	226.6480576642	2.0987284365	0.3365042857	yes	yes	m	N	Q	PREDICTED: talin-1-like
GB46486	226.589246071	-0.9979013376	0.3016250436	yes	yes	m	N	W	---NA---
GB51302	226.3294902518	1.5251735793	0.3226448341	yes	yes	m	N	Q	PREDICTED: hypothetical protein LOC410648
GB41545	226.1340467616	-1.8529292248	0.3173775201	yes	yes	m	N	W	ecdysteroid-regulated 16 kda
GB51337	225.3919562243	1.2404691812	0.3190613283	yes	yes	m	N	Q	dedicator of cytokinesis protein 3-like
GB42195	224.2185701971	-1.1471721832	0.3035039995	yes	yes	m	N	W	---NA---
GB40676	222.5806248267	2.9622877849	0.3730021008	yes	yes	m	N	Q	phosphatidylinositol 4-kinase beta-like
GB40166	222.1050369441	0.9039811287	0.3315037223	yes	no	m	N	Q	6-phosphofructo-2-kinase fructose- -biphosphatase isoform 1
GB42353	221.8549466094	-0.7051163461	0.312939006	no	no	m	N	W	elongation factor tu gtp-binding domain-containing protein 1-like isoformx2
GB45956	221.7648812376	-1.4638668916	0.3090131579	yes	yes	m	N	W	succinate dehydrogenase
GB47779	221.6892336668	2.6672351043	0.3583557622	yes	yes	m	N	Q	PREDICTED: hypothetical protein LOC410467
GB47018	221.6330495757	2.6292441096	0.3569259542	yes	yes	m	N	Q	TPA_exp: unknown
GB44842	220.9597661518	0.7652114275	0.3141077154	yes	no	m	N	Q	tropomodulin-like isoform 2
GB52532	220.7869698118	1.0702997115	0.3205561324	yes	yes	m	N	Q	1-acyl-sn-glycerol-3-phosphate acyltransferase gamma-like
GB46427	220.7599759436	1.3863352323	0.3238706543	yes	yes	m	N	Q	PREDICTED: hypothetical protein LOC409096
GB45099	220.7080048078	-0.6577123212	0.3063764872	no	no	m	N	W	superoxide dismutase mitochondrial
GB50555	219.8727821835	-1.4217092361	0.3061794494	yes	yes	m	N	W	thioredoxin peroxidase 3 isoform 2
GB52628	219.8645447682	0.8743983346	0.3160483179	yes	no	m	N	Q	PREDICTED: hypothetical protein LOC411854
GB46144	219.862873759	1.1109174683	0.3260781055	yes	yes	m	N	Q	PREDICTED: uncharacterized protein LOC100868862
GB46159	218.5071752256	2.4637570262	0.3541260065	yes	yes	m	N	Q	hypothetical protein EAG_08451
GB52993	218.2418421443	3.99416813	0.4371439476	yes	yes	m	N	Q	PREDICTED: hypothetical protein LOC724973
GB45534	217.989398647	-1.2732575234	0.3075078387	yes	yes	m	N	W	exocyst complex component 7- partial
GB42156	217.4558060577	1.2853010025	0.3270684717	yes	yes	m	N	Q	enhancer of filamentation 1
GB43870	217.2893954061	0.9295390419	0.3209827212	yes	no	m	N	Q	basement membrane-specific heparan sulfate proteoglycan core protein
GB44636	217.2402480456	0.7764851342	0.3235352992	no	no	m	N	Q	low quality protein: bromodomain-containing protein 7-like
GB42747	215.0362179854	3.3207629694	0.3990695364	yes	yes	m	N	Q	la-related protein 4-like
GB50739	214.8828773473	-1.5723992803	0.3124173394	yes	yes	m	N	W	PREDICTED: uncharacterized protein LOC100867995
GB47431	214.8814256566	0.9716950102	0.3355707645	yes	no	m	N	Q	ras-like gtp-binding protein rho1 isoform x2
GB47381	214.6199132724	-0.8742082589	0.3120809885	yes	no	m	N	W	cchain drosophila nucleosome structure
GB44117	214.6046313487	1.4362526557	0.3282996088	yes	yes	m	N	Q	PREDICTED: hemicentin-2
GB41602	214.2371753596	0.9660539903	0.3316717635	yes	no	m	N	Q	facilitated trehalose transporter tret1-like
GB54384	213.4638245177	-1.0348914192	0.3109275464	yes	yes	m	N	W	PREDICTED: hypothetical protein LOC725315
GB40335	213.3949393381	1.6592742569	0.3335547649	yes	yes	m	N	Q	neutral ceramidase
GB44961	213.2476854638	2.8533841533	0.3733771479	yes	yes	m	N	Q	nuclear factor 1 x-type-like isoform 1
GB55013	211.8257699699	-1.3105168338	0.3120095425	yes	yes	m	N	W	ntf2-related export
GB42200	211.6340986818	2.3456068827	0.3567147984	yes	yes	m	N	Q	PREDICTED: hypothetical protein LOC408577
GB44965	210.2956743757	1.4019418098	0.3306729891	yes	yes	m	N	Q	low quality protein: water dikinase-like
GB41629	209.9073278015	1.9231173144	0.3428316854	yes	yes	m	N	Q	eph receptor tyrosine kinase isoform x10
GB45549	209.6542643732	-0.7671390336	0.3136251054	yes	no	m	N	W	single-stranded dna-binding mitochondrial-like
GB46517	208.6971576886	-0.9609537161	0.3161581662	yes	yes	m	N	W	signal peptidase complex subunit 1-like
GB55323	207.9184009845	2.4567926669	0.3605565681	yes	yes	m	N	Q	PREDICTED: hypothetical protein LOC724991
GB49573	207.8398440826	-1.1084934662	0.332824868	yes	yes	m	N	W	PREDICTED: hypothetical protein LOC550814
GB40283	207.5660070243	1.320716432	0.3315645707	yes	yes	m	N	Q	bumetanide-sensitive sodium- -chloride cotransporter-like
GB44581	207.5289641548	1.1508100211	0.3336715114	yes	yes	m	N	Q	pre-mrna-processing factor 39-like
GB55828	207.4419191197	-1.1911434167	0.3239313713	yes	yes	m	N	W	hypothetical protein SINV_01771
GB41280	207.4217420873	0.8470374473	0.3239060248	yes	no	m	N	Q	prolyl 4-hydroxylase subunit alpha-2-like
GB50272	207.1991162334	-1.0671330108	0.3139197005	yes	yes	m	N	W	trans- -dihydrobenzene- -diol dehydrogenase-like isoform 2
GB40647	207.1174910762	2.8528839746	0.3786119421	yes	yes	m	N	Q	disks large 1 tumor suppressor
GB40480	206.841073471	2.1516242414	0.3529973741	yes	yes	m	N	Q	serine threonine-protein kinase osr1-like
GB41313	206.5854214297	-1.3577389098	0.3140817989	yes	yes	m	N	W	sugar transporter sweet1-like
GB48237	206.0618386645	2.3719335698	0.3595201753	yes	yes	m	N	Q	upstream-binding protein 1-like
GB45655	205.6092279681	1.6900652487	0.3402685071	yes	yes	m	N	Q	suppressor of hairless protein
GB50740	205.5806812977	-1.0931444285	0.3527514314	yes	yes	m	N	W	ubiquitin-conjugating enzyme e2 s-like
GB48245	205.0012053001	-0.9327571847	0.3230398125	yes	no	m	N	W	---NA---
GB55449	204.8335550748	-0.8939691853	0.3162544484	yes	no	m	N	W	PREDICTED: hypothetical protein LOC724555
GB48160	204.4952890205	1.4991925703	0.3400638024	yes	yes	m	N	Q	PREDICTED: hypothetical protein LOC408906 isoform 1
GB44721	204.4264909367	-0.8231279467	0.315960918	yes	no	m	N	W	cleavage and polyadenylation specificity factor subunit 5-like
GB42567	204.330557156	1.4564471322	0.3369521091	yes	yes	m	N	Q	venom dipeptidyl peptidase 4-like
GB43911	203.9685614738	-0.9271395336	0.315477732	yes	no	m	N	W	plasma membrane calcium-transporting atpase 3
GB52739	203.4399822003	-1.0974235958	0.3176807172	yes	yes	m	N	W	tyrosyl-trna cytoplasmic isoform 1
GB54521	203.371042576	-1.4760017686	0.3178141203	yes	yes	m	N	W	upf0510 protein inm02-like
GB53180	203.117476172	1.9232919055	0.3475938729	yes	yes	m	N	Q	importin subunit alpha-4
GB51586	202.7939355848	-0.8817212521	0.3441552918	yes	no	m	N	W	26s protease regulatory subunit s10b
GB52742	202.7748724293	1.3205769447	0.3340700404	yes	yes	m	N	Q	PREDICTED: uncharacterized protein LOC100864483
GB49394	202.5671281749	-1.3992085587	0.3174420257	yes	yes	m	N	W	PREDICTED: laccase-2-like
GB46985	202.2838934457	-1.2676881158	0.3216493973	yes	yes	m	N	W	60s ribosomal protein l12
GB41250	202.0577837448	1.1413918469	0.3332384807	yes	yes	m	N	Q	PREDICTED: hypothetical protein LOC100578706
GB51734	201.8054180255	2.3747267408	0.3619446577	yes	yes	m	N	Q	myosin heavy non-muscle
GB52442	201.5159394364	-1.5637433811	0.3189481201	yes	yes	m	N	W	PREDICTED: hypothetical protein LOC100648352
GB52759	201.4696314068	1.0109956507	0.3310779687	yes	no	m	N	Q	brefeldin a-inhibited guanine nucleotide-exchange protein 3-like
GB41073	201.4231986441	-0.9504242498	0.3213071653	yes	no	m	N	W	n-acetylgalactosamine kinase-like
GB54743	201.3499679982	-1.3052368668	0.3198450789	yes	yes	m	N	W	cytochrome p450 306a1
GB47052	201.2134375008	1.2872175289	0.3353666299	yes	yes	m	N	Q	PREDICTED: hypothetical protein LOC725508
GB46368	201.1497463545	-0.9982088873	0.3180084187	yes	yes	m	N	W	15-hydroxyprostaglandin dehydrogenase
GB41212	201.1017203606	1.9908564532	0.3505433065	yes	yes	m	N	Q	PREDICTED: laccase-5-like
GB50709	200.8692887337	-1.4722868865	0.319270447	yes	yes	m	N	W	40s ribosomal protein s19a-like
GB44559	200.4951960502	-1.0274583409	0.3256822681	yes	yes	m	N	W	probable small nuclear ribonucleoprotein sm d1-like
GB43145	200.2975941307	2.6708129701	0.3749190458	yes	yes	m	N	Q	PREDICTED: hypothetical protein LOC413427
GB47505	200.1302817191	-0.8905011454	0.3183427252	yes	no	m	N	W	GI17569
GB46896	199.2503909631	-1.0914002118	0.3205968362	yes	yes	m	N	W	copper chaperone for superoxide dismutase
GB52432	198.5840024412	2.4581001892	0.368638887	yes	yes	m	N	Q	PREDICTED: hypothetical protein LOC408697
GB54747	197.1499588348	-0.7152056879	0.3262792817	no	no	m	N	W	26s proteasome non-atpase regulatory subunit 11-like isoform 1
GB50730	197.0550997539	2.0434328013	0.3606324459	yes	yes	m	N	Q	heat shock 70 kda protein 4l isoform 1
GB52195	196.0571297909	1.3660157874	0.3406563812	yes	yes	m	N	Q	dystrobrevin beta isoform 1
GB51264	195.7815361676	-0.9731559285	0.3240279749	yes	yes	m	N	W	probable glutamine-dependent nad(+) synthetase-like isoformx1
GB41850	195.3613239498	0.7219134651	0.3329715954	no	no	m	N	Q	PREDICTED: hemocytin-like
GB55183	194.2494952248	1.0736108921	0.3361284289	yes	yes	m	N	Q	PREDICTED: hypothetical protein LOC410299
GB42849	194.0458768299	1.1270166979	0.340657825	yes	yes	m	N	Q	atp-dependent rna helicase dhx30-like
GB51612	193.8292207846	-0.8048494885	0.3369192719	no	no	m	N	W	latrophilin cirl-like isoform 1
GB47304	193.6280893149	-0.9557607049	0.3310257066	yes	no	m	N	W	5-formyltetrahydrofolate cyclo-ligase-like
GB43161	193.5729799236	-0.876611914	0.3301536459	yes	no	m	N	W	PREDICTED: hypothetical protein LOC551528 isoform 2
GB40567	192.6414157047	-0.8687312476	0.3242860679	yes	no	m	N	W	serine protease nudel
GB46296	192.3982672269	2.3342192111	0.3698576732	yes	yes	m	N	Q	slit homolog 1
GB43456	192.3107826903	1.0936051094	0.3379065132	yes	yes	m	N	Q	18-wheeler precursor
GB55715	192.1409908432	1.554811097	0.3472191867	yes	yes	m	N	Q	homeobox protein cut
GB44661	191.890758968	1.5051846836	0.3483489722	yes	yes	m	N	Q	PREDICTED: hypothetical protein LOC408839 isoform 1
GB45098	191.8837144596	0.9969184428	0.3367590879	yes	no	m	N	Q	pre-mrna-splicing regulator female-lethal d-like isoform x1
GB44090	191.4275107387	1.6455385396	0.3495622508	yes	yes	m	N	Q	low quality protein: microtubule-actin cross-linking factor 1-like
GB51494	191.2083441466	0.7629749287	0.342471869	no	no	m	N	Q	phosphoenolpyruvate carboxykinase
GB45368	190.6991257014	0.7430157955	0.3357257595	no	no	m	N	Q	serine threonine-protein phosphatase 2a catalytic subunit alpha isoform-like
GB54048	190.5786930436	1.096462928	0.3404327371	yes	yes	m	N	Q	PREDICTED: uncharacterized protein C17orf39-like
GB48136	190.3261077177	1.7123112945	0.3516791872	yes	yes	m	N	Q	PREDICTED: hypothetical protein LOC408898
GB44371	189.7534880212	1.089427057	0.339762945	yes	yes	m	N	Q	serine threonine-protein kinase srpk3-like
GB41730	189.6954133142	0.9393620316	0.3414795872	yes	no	m	N	Q	---NA---
GB42014	189.0087152491	0.8983553079	0.338943535	yes	no	m	N	Q	probable e3 ubiquitin-protein ligase trip12-like isoform 1
GB45193	188.5752146631	-1.3147972959	0.3293596063	yes	yes	m	N	W	glutaryl- mitochondrial
GB49901	188.4488510858	0.9817455417	0.3495974664	yes	no	m	N	Q	protein bowel-like
GB44113	188.4347856905	-0.8212213126	0.3293516885	yes	no	m	N	W	5 -amp-activated protein kinase subunit beta-1 isoform 1
GB49372	188.0194374703	-0.74513925	0.3269494965	no	no	m	N	W	sid1 transmembrane family member 1-like
GB53949	187.0242598831	2.0536342082	0.3658098883	yes	yes	m	N	Q	low quality protein: er degradation-enhancing alpha-mannosidase-like 3-like
GB55347	186.7735965724	1.7072467965	0.3554893895	yes	yes	m	N	Q	PREDICTED: hypothetical protein LOC408685
GB53995	185.475611887	1.6177348169	0.3555741349	yes	yes	m	N	Q	calcium calmodulin-dependent protein kinase
GB50699	185.0251036353	0.9882707603	0.3433486898	yes	no	m	N	Q	protein set-like
GB40741	184.8972419886	1.1021024756	0.3453346118	yes	yes	m	N	Q	PREDICTED: uncharacterized protein LOC100867428
GB42534	184.0775753393	1.2378333382	0.3468969075	yes	yes	m	N	Q	PREDICTED: hypothetical protein LOC413153
GB50757	183.844335286	0.7440096684	0.3413735341	no	no	m	N	Q	kh domain- rna- signal transduction-associated protein 3-like isoform 2
GB50851	183.7173365103	1.2334643321	0.3499208275	yes	yes	m	N	Q	---NA---
GB44798	183.3353911802	2.7605387818	0.393853492	yes	yes	m	N	Q	PREDICTED: hypothetical protein LOC410725
GB45685	182.9976747684	1.2066756324	0.3473901868	yes	yes	m	N	Q	protein spire-like
GB52454	182.916952623	-0.7755493388	0.3503329877	no	no	m	N	W	brain protein 44-like
GB46069	182.5406003987	0.7652761912	0.3416947833	no	no	m	N	Q	lon protease mitochondrial-like
GB44514	182.4849892835	-0.951227389	0.3502219226	yes	no	m	N	W	udp-xylose and udp-n-acetylglucosamine transporter-like
GB46071	182.4325387936	2.3227989163	0.3807828172	yes	yes	m	N	Q	PREDICTED: ubiquilin-1-like
GB43833	182.0780032116	1.5383929439	0.3542950041	yes	yes	m	N	Q	PREDICTED: hypothetical protein LOC409273
GB44252	181.7475586927	2.4779326872	0.3830552387	yes	yes	m	N	Q	nipped-b protein precursor
GB53470	181.5285336411	-0.7874416379	0.3318573214	no	no	m	N	W	zinc finger protein 629-like
GB42764	181.2891977943	1.8237596901	0.3618019862	yes	yes	m	N	Q	PREDICTED: hypothetical protein LOC100576640
GB41139	180.748216357	-1.2263730364	0.3383679588	yes	yes	m	N	W	nadh dehydrogenase
GB40882	180.4250126197	-1.5455847022	0.3453178697	yes	yes	m	N	W	40s ribosomal protein s13-like
GB55094	180.1241816932	1.4958126362	0.3551926228	yes	yes	m	N	Q	protein neuralized
GB50268	180.0334966787	-0.8826389301	0.3390783995	yes	no	m	N	W	nadh dehydrogenase
GB46539	179.9841686006	1.1361920523	0.3497498274	yes	yes	m	N	Q	protein vav-like
GB43236	179.5636353766	-1.0005321956	0.3345231645	yes	yes	m	N	W	probable trna (uracil-o -)-methyltransferase-like
GB50408	179.162745098	-1.2807548648	0.3341385511	yes	yes	m	N	W	protein qil1-like isoform 2
GB50932	178.7557198489	1.2962381378	0.3539591	yes	yes	m	N	Q	PREDICTED: hypothetical protein LOC725389
GB46771	178.4277625434	-1.1916884719	0.3377151434	yes	yes	m	N	W	mediator of rna polymerase ii transcription subunit 20-like isoform 1
GB48336	178.2907928326	1.019194541	0.3485964737	yes	no	m	N	Q	arf-gap with sh3 ank repeat and ph domain-containing protein 2-like isoform 2
GB45528	178.288188664	-0.8469624557	0.3345660302	yes	no	m	N	W	dna methyltransferase 1-associated protein 1
GB52712	178.2790883777	2.6228933429	0.3926145339	yes	yes	m	N	Q	PREDICTED: hypothetical protein LOC100578813
GB53139	178.2405863279	2.3667344034	0.3816280972	yes	yes	m	N	Q	PREDICTED: testican-1-like
GB49662	178.2401626702	3.7866464962	0.4594450802	yes	yes	m	N	Q	PREDICTED: hypothetical protein LOC100578648, partial
GB54827	178.2262854822	1.267019912	0.3615545644	yes	yes	m	N	Q	synaptotagmin 1
GB54143	177.6147400781	1.0522459241	0.3524616992	yes	yes	m	N	Q	PREDICTED: hypothetical protein LOC100744875
GB49047	177.2482885005	-0.9999994823	0.3352350911	yes	yes	m	N	W	26s protease regulatory subunit 6a
GB41663	177.1587092971	-1.1268281393	0.3360523852	yes	yes	m	N	W	glutaredoxin-c4-like isoform 2
GB50071	176.927226097	1.0258218367	0.3505797847	yes	no	m	N	Q	mothers against decapentaplegic homolog 4 isoformx1
GB49397	176.8525518264	1.9970352257	0.3712211642	yes	yes	m	N	Q	slit homolog 1
GB53754	176.6856786282	-0.8584233143	0.3358726893	yes	no	m	N	W	---NA---
GB50003	176.4631619517	1.1644905414	0.3544612956	yes	yes	m	N	Q	synaptic vesicular amine transporter
GB43526	176.0665312954	1.718260569	0.3659853883	yes	yes	m	N	Q	monocarboxylate transporter 10-like
GB40565	175.8799125002	2.1224548152	0.3758245553	yes	yes	m	N	Q	ribosomal protein s6 kinase alpha-5
GB54722	175.6737210479	2.5548758344	0.3914321904	yes	yes	m	N	Q	serine threonine-protein kinase 17a-like
GB48799	175.4389359703	-1.2813441812	0.3393286272	yes	yes	m	N	W	beta carbonic anhydrase 1-like
GB44576	174.6401285067	-1.2313155994	0.3404589112	yes	yes	m	N	W	ester hydrolase c11orf54 homolog
GB46325	174.503158796	1.0214392954	0.352053273	yes	no	m	N	Q	fat-like cadherin-related tumor suppressor homolog
GB46920	174.451399489	-1.4419996116	0.3422550936	yes	yes	m	N	W	iron-sulfur cluster assembly enzyme mitochondrial
GB54319	174.3063183478	0.7346393364	0.3473282648	no	no	m	N	Q	synaptotagmin 20
GB48958	174.202634572	-1.072132088	0.3441237258	yes	yes	m	N	W	PREDICTED: hypothetical protein LOC551318
GB51014	174.0965260933	1.3901491209	0.3590571841	yes	yes	m	N	Q	ef-hand domain-containing protein cg10641-like
GB50813	174.0812130584	2.8897080528	0.4080833648	yes	yes	m	N	Q	rho guanine nucleotide exchange factor 12
GB44419	173.9324452709	2.2871959944	0.3867568239	yes	yes	m	N	Q	protein peanut
GB52986	173.6664222585	-0.8662351801	0.3386345031	yes	no	m	N	W	mitochondrial import inner membrane translocase subunit tim23-like
GB41740	172.7687156985	1.7455478093	0.3676035149	yes	yes	m	N	Q	clip-associating protein 1-a isoform 2
GB45593	172.2507895135	2.5695525162	0.3963041021	yes	yes	m	N	Q	PREDICTED: hypothetical protein LOC412665
GB55755	171.7422143325	2.4300038256	0.3941003564	yes	yes	m	N	Q	protein outspread
GB40863	171.2357418845	-1.0853922082	0.3402606598	yes	yes	m	N	W	protein phosphatase 1e-like
GB47359	171.1897716685	-1.1765247451	0.3405034568	yes	yes	m	N	W	---NA---
GB54246	171.0764068526	0.9869742414	0.3536804674	yes	no	m	N	Q	PREDICTED: LOW QUALITY PROTEIN: hypothetical protein LOC725241
GB43875	171.0742341195	-0.8028837565	0.341167344	no	no	m	N	W	PREDICTED: uncharacterized protein C1orf50 homolog
GB43731	170.9446545087	-0.8053963798	0.3406442228	no	no	m	N	W	ferritin subunit
GB49750	170.7737801839	-1.0672403761	0.3410030991	yes	yes	m	N	W	leucine-rich repeat neuronal protein 1-like isoform x1
GB41549	170.604882319	2.0055419511	0.3768353025	yes	yes	m	N	Q	PREDICTED: uncharacterized protein LOC100877850
GB40243	170.3291079781	1.4018036925	0.363166981	yes	yes	m	N	Q	PREDICTED: hypothetical protein LOC409257
GB46422	170.3099667565	1.6078263835	0.370090704	yes	yes	m	N	Q	proton-coupled amino acid transporter 4
GB46208	170.2133586002	2.8551096812	0.4105106405	yes	yes	m	N	Q	protein roadkill-like
GB43507	170.0962682491	-1.0133462074	0.3438643092	yes	yes	m	N	W	inositol polyphosphate 1-phosphatase
GB47008	169.952819228	-1.3805537893	0.3472533273	yes	yes	m	N	W	zinc finger protein 346-like
GB40777	169.8966351369	-1.3913617875	0.3571377668	yes	yes	m	N	W	60s ribosomal protein l10a isoform 1
GB45629	169.7034502238	-1.1505806155	0.3415232307	yes	yes	m	N	W	nadh dehydrogenase
GB48429	169.4081110036	-1.0116300328	0.3447840054	yes	yes	m	N	W	peptidyl-prolyl cis-trans isomerase e-like isoform 2
GB49306	169.0231534028	-0.8323039837	0.3515771097	no	no	m	N	W	atp synthase subunit mitochondrial
GB50259	168.8830065475	1.8266930934	0.3757174969	yes	yes	m	N	Q	fragile x mental retardation syndrome-related protein 1 isoform 2
GB41893	168.7715012362	2.492498195	0.3957805723	yes	yes	m	N	Q	coiled-coil domain-containing protein cg32809-like
GB53566	168.5658983155	1.1056361141	0.3689316998	yes	yes	m	N	Q	dihydrolipoyllysine-residue acetyltransferase component of pyruvate dehydrogenase mitochondrial-like
GB42313	167.9935529584	2.6255491903	0.4030346042	yes	yes	m	N	Q	leishmanolysin-like peptidase
GB54134	167.939432423	-0.8777201927	0.3441441117	yes	no	m	N	W	PREDICTED: hypothetical protein LOC726275
GB52634	167.7913548549	-0.8009511007	0.3499850218	no	no	m	N	W	PREDICTED: uncharacterized protein LOC725578 isoform X1
GB49185	167.68607007	4.5712209107	0.5425625091	yes	yes	m	N	Q	glycerophosphocholine phosphodiesterase gpcpd1-like
GB43541	167.6375504182	0.9290723333	0.3624414661	yes	no	m	N	Q	glutamate-gated chloride channel
GB55908	167.0076952642	3.0657559578	0.4245759622	yes	yes	m	N	Q	protein kibra-like isoform 1
GB41999	166.9047250411	2.6627252714	0.4089978096	yes	yes	m	N	Q	camp-specific 3 -cyclic isoforms n g-like
GB46612	166.8838502997	0.7647629729	0.3607874024	no	no	m	N	Q	PREDICTED: hypothetical protein LOC100741779
GB41921	166.7495560096	1.3176923001	0.3650747465	yes	yes	m	N	Q	adenylate cyclase type 5- partial
GB48425	166.4688943377	1.4140269456	0.3660473332	yes	yes	m	N	Q	PREDICTED: uncharacterized protein LOC100868040
GB42708	166.4086780089	1.6842712285	0.3722970619	yes	yes	m	N	Q	serine threonine-protein phosphatase pp1-beta catalytic subunit-like isoform 2
GB45413	166.3797465698	1.413031511	0.3657324253	yes	yes	m	N	Q	gtpase activating rap domain-like 3
GB49696	166.194837961	1.060871928	0.3615890075	yes	yes	m	N	Q	octopamine receptor beta-2r isoform 5
GB48306	166.1695228798	2.0674112789	0.3835380334	yes	yes	m	N	Q	low quality protein: dna-directed rna polymerase ii subunit rpb1-like
GB50390	165.938644055	1.4078632628	0.3676606719	yes	yes	m	N	Q	transmembrane and coiled-coil domains protein 1-like
GB50909	165.5860460438	1.4563683198	0.3674033861	yes	yes	m	N	Q	dual 3 -cyclic-amp and -gmp phosphodiesterase 11-like
GB46523	165.3745358251	2.289578371	0.3911871296	yes	yes	m	N	Q	transcriptional repressor ctcfl-like
GB54606	164.784414805	-0.9553119368	0.3478454854	yes	no	m	N	W	---NA---
GB44878	164.7623082677	-1.0488529206	0.356776549	yes	yes	m	N	W	26s proteasome non-atpase regulatory subunit 8-like
GB48387	164.2430799983	-1.6222649161	0.3492619691	yes	yes	m	N	W	---NA---
GB46757	164.0522482478	0.954335572	0.3603943204	yes	no	m	N	Q	PREDICTED: hypothetical protein LOC100578984
GB55392	163.0715366683	0.77997593	0.3677776273	no	no	m	N	Q	upf0670 protein cg4666-like
GB53427	162.1799025684	-1.203318829	0.3582268213	yes	yes	m	N	W	nicotinic acetylcholine receptor alpha9 subunit precursor
GB46140	162.1005761291	1.2692606881	0.3686047464	yes	yes	m	N	Q	protein crumbs
GB50680	161.8766715244	-0.7457424285	0.3486487342	no	no	m	N	W	mannose-p-dolichol utilization defect 1 protein homolog
GB54760	161.731763323	-1.0899866884	0.3500063586	yes	yes	m	N	W	myosin-2 essential light chain
GB44683	161.6557791903	-1.933080815	0.3536636932	yes	yes	m	N	W	PREDICTED: hypothetical protein LOC726118
GB40939	161.2431922347	-0.9748657669	0.3498240958	yes	yes	m	N	W	transmembrane protein 14c-like
GB49649	161.2340452816	-1.2503983477	0.3497937592	yes	yes	m	N	W	2-oxoisovalerate dehydrogenase subunit mitochondrial-like
GB54848	160.4499231442	-0.8236519492	0.3499075052	no	no	m	N	W	magnesium transporter protein 1-like
GB53611	159.9265288744	1.6462158212	0.3820916883	yes	yes	m	N	Q	ankyrin repeat domain-containing protein 50
GB46284	159.5011005417	-1.0748343695	0.3512549005	yes	yes	m	N	W	---NA---
GB49911	159.4854263597	1.6395511136	0.3870954067	yes	yes	m	N	Q	PREDICTED: LOW QUALITY PROTEIN: hypothetical protein LOC408438
GB54432	159.1792222221	1.2344077307	0.3822406253	yes	yes	m	N	Q	retinal homeobox protein rx2
GB42815	158.8271894091	-1.3107209788	0.351478906	yes	yes	m	N	W	PREDICTED: hypothetical protein LOC100577924
GB52992	158.8193678737	0.9821903253	0.3654606693	yes	no	m	N	Q	PREDICTED: agrin-like
GB40678	158.7836270885	2.8055301944	0.4202291518	yes	yes	m	N	Q	PREDICTED: hypothetical protein LOC408374
GB53358	158.1237113509	-1.1833795637	0.3523112171	yes	yes	m	N	W	protein transport protein sec61 subunit gamma-like
GB47007	158.0885982744	-1.396431745	0.3524331168	yes	yes	m	N	W	actin-related protein 5
GB55364	158.06267104	1.5688001857	0.3837335467	yes	yes	m	N	Q	tyrosine-protein phosphatase 99a-like
GB40007	157.8652342825	1.8142093733	0.3841009851	yes	yes	m	N	Q	PREDICTED: hypothetical protein LOC100648310
GB44259	157.5532877209	2.8525078272	0.4238424048	yes	yes	m	N	Q	aryl hydrocarbon receptor nuclear translocator homolog
GB43468	157.335549198	-1.0719954439	0.3526233729	yes	yes	m	N	W	camp-dependent protein kinase catalytic subunit isoform 1
GB51548	157.1766533794	2.9099044716	0.4272309434	yes	yes	m	N	Q	low quality protein: isoforms a c f g h-like
GB54910	157.1357823232	1.2665212231	0.3716555484	yes	yes	m	N	Q	tyrosine-protein kinase abl-like
GB44693	157.1195675282	-1.1745486872	0.3529911625	yes	yes	m	N	W	complement component 1 q subcomponent-binding mitochondrial-like
GB42143	156.7025402328	1.9735540517	0.3916691781	yes	yes	m	N	Q	PREDICTED: hypothetical protein LOC408565
GB47743	156.4178463232	2.617525648	0.4139596564	yes	yes	m	N	Q	protein kinase c iota type isoform 1
GB53371	156.3503269903	-1.4905763416	0.3544956563	yes	yes	m	N	W	odorant binding protein 3 precursor
GB48154	156.2897572921	0.9955201428	0.3766682309	yes	no	m	N	Q	PREDICTED: hypothetical protein LOC408903 isoform 2
GB54841	156.1180278742	0.8650778405	0.370549491	no	no	m	N	Q	transcriptional enhancer factor tef-1
GB46583	155.7465004702	0.8187752158	0.371478928	no	no	m	N	Q	inositol -trisphosphate receptor
GB55370	155.7137094451	0.8619171852	0.3664178796	no	no	m	N	Q	PREDICTED: hemicentin-1-like
GB43565	155.5511739352	1.7551584481	0.389926794	yes	yes	m	N	Q	otu domain-containing protein 5-a-like
GB49373	155.3087947066	1.4014983699	0.3780802787	yes	yes	m	N	Q	PREDICTED: hypothetical protein LOC552265
GB43832	155.147067335	1.4005222064	0.3765615882	yes	yes	m	N	Q	PREDICTED: hypothetical protein LOC100742717
GB52555	155.0606652761	1.2190367352	0.37313443	yes	yes	m	N	Q	PREDICTED: hypothetical protein LOC412878
GB42495	154.928347734	2.6525491379	0.421204305	yes	yes	m	N	Q	ccr4-not transcription complex subunit 1 isoform 1
GB40072	154.9029859859	-0.9254905788	0.389295893	no	no	m	N	W	cysteine mitochondrial-like
GB53989	154.7664085335	3.4820637806	0.4654776406	yes	yes	m	N	Q	peripheral plasma membrane protein cask-like isoform 1
GB43890	154.586944676	-1.72497331	0.357135902	yes	yes	m	N	W	PREDICTED: hypothetical protein LOC411392 isoform 1
GB51068	154.4858650687	-1.7257904281	0.3600096647	yes	yes	m	N	W	arrestin homolog isoform 2
GB47234	154.2991202887	2.3980541421	0.4080839195	yes	yes	m	N	Q	serum response factor homolog isoform 2
GB49105	154.2391157887	2.3062737512	0.4052161942	yes	yes	m	N	Q	ecdysteroid-regulated gene e74
GB41731	154.1778169822	1.2590662225	0.3750982357	yes	yes	m	N	Q	PREDICTED: uncharacterized protein LOC100872255
GB42635	153.9739009144	-1.647587201	0.3580459776	yes	yes	m	N	W	PREDICTED: hypothetical protein LOC726382
GB51905	153.4810702039	-2.242882903	0.3637605973	yes	yes	m	N	W	---NA---
GB47314	153.3321530982	-0.9020397471	0.356745009	yes	no	m	N	W	atp-dependent rna helicase p62-like isoform 1
GB45689	153.2543172387	0.7903446377	0.3714565563	no	no	m	N	Q	PREDICTED: hypothetical protein LOC411545
GB45844	152.4980207293	-0.8877380937	0.3573865069	yes	no	m	N	W	hemk methyltransferase family member 2-like
GB47453	152.4046522282	1.3169349871	0.3783055233	yes	yes	m	N	Q	dynein heavy partial
GB49900	152.3795489758	2.1196404272	0.399335556	yes	yes	m	N	Q	PREDICTED: hypothetical protein LOC724962
GB46130	152.1414215916	2.0770686241	0.3994341096	yes	yes	m	N	Q	PREDICTED: hypothetical protein LOC725433
GB43280	152.1137766812	1.5955975589	0.3855714951	yes	yes	m	N	Q	PREDICTED: amphiphysin
GB43141	151.7465088994	3.9878654891	0.5082955621	yes	yes	m	N	Q	protein stoned-b
GB54961	151.4521585351	-0.8178636672	0.3608701118	no	no	m	N	W	PREDICTED: hypothetical protein LOC725712 isoform 1
GB41505	151.363465536	1.128640824	0.3752136504	yes	yes	m	N	Q	ankyrin repeat and sam domain-containing protein 1a-like
GB53657	150.9500471088	1.1447054926	0.3862087748	yes	yes	m	N	Q	PREDICTED: hypothetical protein LOC409965
GB48789	150.624027086	2.6109171454	0.4227254796	yes	yes	m	N	Q	disks large homolog 5-like
GB52106	150.4472299076	1.9060362479	0.3994874766	yes	yes	m	N	Q	PREDICTED: tolkin
GB49985	150.0484420738	1.1132202007	0.3768416065	yes	yes	m	N	Q	disintegrin and metalloproteinase domain-containing protein 10
GB48259	149.6096304991	-0.9540605738	0.3604064941	yes	no	m	N	W	39s ribosomal protein mitochondrial
GB54660	149.3029949261	-1.3304122123	0.3611814941	yes	yes	m	N	W	protein fam173b-like
GB51250	148.8312896749	2.6484823725	0.4251953096	yes	yes	m	N	Q	elongation of very long chain fatty acids protein aael008004-like
GB51481	148.7736464034	2.7629699498	0.431421911	yes	yes	m	N	Q	dual oxidase isoform x2
GB48653	148.5844467731	2.1195171677	0.405792441	yes	yes	m	N	Q	homeobox protein homothorax-like
GB55503	147.9941919903	2.0332647342	0.401752692	yes	yes	m	N	Q	solute carrier family 41 member 1-like isoform x12
GB54030	147.9929054616	2.1987416372	0.407005717	yes	yes	m	N	Q	zinc finger homeobox protein 3-like
GB41345	147.8875662322	0.8563184736	0.3743728663	no	no	m	N	Q	PREDICTED: importin-5
GB45173	147.0962424903	4.55739272	0.5715531517	yes	yes	m	N	Q	autism susceptibility gene 2 isoform x4
GB54341	146.9083216108	1.4206665052	0.3858121964	yes	yes	m	N	Q	PREDICTED: hypothetical protein LOC409953 isoform 1
GB52238	146.268237026	1.5005328	0.3918954177	yes	yes	m	N	Q	PREDICTED: uncharacterized protein LOC408337 isoform X7
GB48915	145.8160266539	-1.2517806521	0.3652450279	yes	yes	m	N	W	---NA---
GB47113	145.6777704145	1.821195308	0.397421497	yes	yes	m	N	Q	PREDICTED: hypothetical protein LOC100650691
GB46656	145.6615556195	-1.0582657205	0.3657548554	yes	yes	m	N	W	hypothetical protein SINV_12499
GB48256	145.3549200465	-1.4470647507	0.3673703498	yes	yes	m	N	W	PREDICTED: hypothetical protein LOC725426 isoform 2
GB41069	145.3204891234	1.2367510414	0.3837179006	yes	yes	m	N	Q	pyridoxal-dependent decarboxylase domain-containing protein 1-like isoform x2
GB54053	145.1153801487	3.9219295488	0.5119818	yes	yes	m	N	Q	low quality protein: ubiquitin carboxyl-terminal hydrolase 7
GB45540	144.9349274354	1.3128308559	0.3870577294	yes	yes	m	N	Q	ets dna-binding protein pokkuri-like
GB42697	144.8169975466	-0.7705589656	0.3655741531	no	no	m	N	W	chronic lymphocytic leukemia deletion region gene 6 protein homolog isoform 1
GB53614	144.6182975939	1.3939356517	0.3887308136	yes	yes	m	N	Q	rna-binding protein 26
GB52611	144.51297392	2.204515546	0.4118630459	yes	yes	m	N	Q	PREDICTED: hypothetical protein LOC410220
GB40395	144.0028537147	-1.621834918	0.3675243322	yes	yes	m	N	W	transmembrane emp24 domain-containing protein bai
GB51041	143.8731089419	4.0415174291	0.5250701993	yes	yes	m	N	Q	PREDICTED: uncharacterized protein CG42248-like
GB50481	143.8019810289	-1.6918742941	0.368171782	yes	yes	m	N	W	PREDICTED: hypothetical protein LOC100577725
GB47520	143.7973133046	-0.9572730184	0.3664822228	yes	yes	m	N	W	PREDICTED: hypothetical protein LOC725305
GB55388	143.3838479224	-1.270470941	0.3728094397	yes	yes	m	N	W	arylsulfatase j-like
GB47553	143.1591585128	-1.015445615	0.3671848494	yes	yes	m	N	W	electron transfer flavoprotein subunit mitochondrial-like isoform 1
GB55880	142.2720894857	1.3380332922	0.3899053144	yes	yes	m	N	Q	solute carrier organic anion transporter family member 5a1-like
GB42489	142.1831535467	1.0179678704	0.3899490115	yes	no	m	N	Q	low quality protein: protein furry-like
GB49149	141.3209212103	3.7583793079	0.5051132335	yes	yes	m	N	Q	neurogenic locus notch protein
GB50313	141.218939843	-1.3024273971	0.3735863248	yes	yes	m	N	W	carbohydrate sulfotransferase 8-like
GB49116	141.0155410548	-0.917251135	0.3742181555	yes	no	m	N	W	delta-aminolevulinic acid dehydratase
GB55684	140.8944884661	1.5007482408	0.3947974311	yes	yes	m	N	Q	b-cell receptor-associated protein 31-like
GB51937	140.8389165281	-1.155310659	0.3711354788	yes	yes	m	N	W	poly polymerase gamma
GB42874	140.4478475782	1.2883265581	0.3904001388	yes	yes	m	N	Q	PREDICTED: hypothetical protein LOC411326
GB52158	140.3363344892	0.8771131809	0.3839374182	no	no	m	N	Q	hemocyte protein-glutamine gamma-glutamyltransferase-like
GB55219	139.5658543775	0.9609849876	0.3922287525	yes	no	m	N	Q	PREDICTED: hypothetical protein LOC724286
GB47545	139.4238881584	-1.056055668	0.385810207	yes	yes	m	N	W	PREDICTED: hypothetical protein LOC410069
GB41390	139.3657742742	-0.9801455389	0.3731306577	yes	yes	m	N	W	glycerol-3-phosphate dehydrogenase
GB45387	139.2394498741	3.0691682984	0.4615649727	yes	yes	m	N	Q	slit-robo rho gtpase-activating protein 1-like isoform x4
GB49730	139.169231499	3.413543636	0.4837902824	yes	yes	m	N	Q	PREDICTED: hypothetical protein LOC413562
GB55624	138.9870685992	2.0559068761	0.4135841092	yes	yes	m	N	Q	leucine-rich repeat and immunoglobulin-like domain-containing nogo receptor-interacting protein 2-like
GB43839	138.9270640992	1.9718708585	0.4115076412	yes	yes	m	N	Q	PREDICTED: hypothetical protein LOC100577587
GB50607	138.9176350288	-0.8445338653	0.3818592888	no	no	m	N	W	grpe protein mitochondrial
GB44873	138.6186872286	-0.8850037452	0.3733666896	no	no	m	N	W	tld domain-containing protein kiaa1609 homolog isoform 1
GB44253	138.5538265089	3.6162418427	0.4970005111	yes	yes	m	N	Q	PREDICTED: uncharacterized protein LOC411586 isoform X1
GB45653	138.3105455202	-1.5820520133	0.3758117886	yes	yes	m	N	W	membrane magnesium transporter 1-b-like
GB53539	138.2307643121	-0.9078253885	0.3734807189	yes	no	m	N	W	PREDICTED: hypothetical protein LOC100576621
GB45661	137.8990254867	-0.9140269505	0.3745133038	yes	no	m	N	W	PREDICTED: NEDD8-like
GB47610	137.5219519318	-1.6192199135	0.3762942972	yes	yes	m	N	W	cytochrome c oxidase subunit mitochondrial
GB47968	137.4377070504	-0.9238043442	0.3737430626	yes	no	m	N	W	dna polymerase subunit gamma- mitochondrial-like
GB44143	137.354167944	1.7820068627	0.4372992651	yes	yes	m	N	Q	oxidative stress-induced growth inhibitor 1-like
GB53406	137.1610776163	-1.0411306701	0.3740063707	yes	yes	m	N	W	lin-52 protein
GB44014	136.4931362923	-1.038901471	0.3747796764	yes	yes	m	N	W	PREDICTED: uncharacterized protein LOC100872934
GB55226	136.2584448364	-0.8660307463	0.3806849905	no	no	m	N	W	myosin regulatory light chain sqh-like isoform 1
GB54973	136.1594676739	-0.9447816711	0.3883720678	yes	no	m	N	W	selt-like isoform 1
GB54325	135.5403125633	1.5656561938	0.4029606458	yes	yes	m	N	Q	serine threonine kinase sad-1-like
GB48061	135.2590076271	1.7741339087	0.4088936638	yes	yes	m	N	Q	PREDICTED: hypothetical protein LOC413052
GB40531	135.2023921004	1.4010497017	0.4001275171	yes	yes	m	N	Q	PREDICTED: uncharacterized protein LOC100578051 isoform X1
GB54988	134.8108606039	1.0030288713	0.3921025457	yes	no	m	N	Q	mitochondrial sodium hydrogen exchanger nha2-like
GB54211	134.2267171702	-1.233177457	0.3791150316	yes	yes	m	N	W	protein dj-1-like
GB41522	133.8015787324	-1.4255367337	0.3863386322	yes	yes	m	N	W	methyl- -binding domain protein 3 isoform 3
GB47466	133.560956357	2.0804253221	0.4207562076	yes	yes	m	N	Q	fch domain only protein 2-like isoform 1
GB49129	133.2596473282	1.8264037454	0.413031608	yes	yes	m	N	Q	PREDICTED: hypothetical protein LOC408761 isoform 2
GB55428	133.1583481143	1.1143140648	0.3960072165	yes	yes	m	N	Q	PREDICTED: hypothetical protein LOC408676
GB46031	132.7314994902	1.6346304876	0.4082357508	yes	yes	m	N	Q	vacuolar h+ atp synthase 16 kda proteolipid subunit
GB52252	131.6967062643	1.1791266531	0.3990525016	yes	yes	m	N	Q	e3 ubiquitin-protein ligase herc2
GB50681	131.6733209761	2.3483075837	0.4352314776	yes	yes	m	N	Q	PREDICTED: uncharacterized protein LOC100865418
GB51830	130.8714779085	-0.8741934644	0.3821016266	no	no	m	N	W	---NA---
GB55584	130.8530424618	0.966053245	0.431926465	no	no	m	N	Q	PREDICTED: uncharacterized protein LOC100872582
GB46277	130.6689575468	1.5032626385	0.4118385253	yes	yes	m	N	Q	phospholipase a2 isozymes pa3a pa3b pa5
GB42227	130.4040481232	1.6717303293	0.4236577098	yes	yes	m	N	Q	homeobox protein aristaless- partial
GB44172	130.3885077038	1.2452440119	0.412328617	yes	yes	m	N	Q	PREDICTED: hypothetical protein LOC100578879
GB52617	130.0466809881	-2.60729199	0.3936346041	yes	yes	m	N	W	---NA---
GB42485	129.8118165924	1.1258836577	0.4021019068	yes	yes	m	N	Q	PREDICTED: calpain-C-like
GB42062	129.7888549619	1.3321140142	0.4059392881	yes	yes	m	N	Q	PREDICTED: hypothetical protein LOC724563
GB53835	129.6975655721	1.9895666447	0.4228739053	yes	yes	m	N	Q	zinc finger protein 395-like
GB45222	129.3934327681	-1.4131012004	0.3905760615	yes	yes	m	N	W	rna-binding protein luc7-like 2-like
GB50820	129.2325527118	-2.3249151067	0.3962061642	yes	yes	m	N	W	hypothetical protein SINV_06565
GB46006	128.8006518829	-0.9596583551	0.4232505558	no	yes	m	N	W	nitrilase homolog 1-like
GB45305	128.6610310486	-0.8513254024	0.3852836147	no	no	m	N	W	phosphatidate phosphatase
GB51517	128.5427633462	1.3161604953	0.4067289723	yes	yes	m	N	Q	udp- c:betagal beta- -n-acetylglucosaminyltransferase 5-like
GB42662	128.5129768139	1.4437861837	0.4103380032	yes	yes	m	N	Q	PREDICTED: uncharacterized protein LOC100867034
GB51115	128.3731130395	-1.0064548583	0.3984514793	yes	yes	m	N	W	immunoglobulin-binding protein 1b-like
GB43163	127.8648199758	1.1567525981	0.4050587327	yes	yes	m	N	Q	nuclear factor related to kappa-b-binding protein
GB47239	127.8424624325	1.758655545	0.4205388621	yes	yes	m	N	Q	angiomotin-like protein 1-like
GB54130	127.7933228498	3.1056597448	0.478147526	yes	yes	m	N	Q	transformation transcription domain-associated protein isoform 1
GB41258	127.7186330236	1.5713612534	0.4134159877	yes	yes	m	N	Q	btb poz domain-containing adapter for cul3-mediated degradation protein 3-like
GB52037	127.5899085059	1.1219226381	0.4111514622	yes	yes	m	N	Q	PREDICTED: hypothetical protein LOC410383
GB53032	127.19341939	-1.1210057613	0.3909941607	yes	yes	m	N	W	PREDICTED: similar to AGAP010573-PA
GB44590	127.1802790882	3.7260311541	0.5239066245	yes	yes	m	N	Q	PREDICTED: hypothetical protein LOC726101
GB50117	127.0947243447	0.9524689366	0.4012235013	no	no	m	N	Q	PREDICTED: headcase protein-like
GB54114	127.0751516876	0.899372221	0.4001575038	no	no	m	N	Q	ubiquitin carboxyl-terminal hydrolase 48-like
GB51962	126.9951586506	3.3793899387	0.4973068671	yes	yes	m	N	Q	PREDICTED: hypothetical protein LOC100744744
GB50181	126.9746920112	-1.127336232	0.391964233	yes	yes	m	N	W	probable e3 ubiquitin-protein ligase herc4-like
GB54854	126.9385042349	-1.5331533548	0.3883742647	yes	yes	m	N	W	proteasome maturation
GB51576	126.8269911458	-1.8303459516	0.3902970893	yes	yes	m	N	W	---NA---
GB50105	126.5327577367	1.2285216745	0.4069523007	yes	yes	m	N	Q	glycerol-3-phosphate acyltransferase mitochondrial-like
GB55223	126.2576344379	1.5874365687	0.4175124876	yes	yes	m	N	Q	PREDICTED: hypothetical protein LOC551309
GB46922	126.2516646293	1.0499153405	0.4041229811	yes	yes	m	N	Q	monocarboxylate transporter 12-like
GB40592	126.2038507525	1.0591320194	0.7359854354	no	yes	m	N	Q	adenylyl cyclase-associated protein 1-like isoform 1
GB43282	125.7475531217	0.9334798799	0.4048517407	no	no	m	N	Q	guanine nucleotide-binding protein g subunit alpha-like isoform x1
GB48199	125.7307731286	1.2771279244	0.4139378008	yes	yes	m	N	Q	sphingomyelin phosphodiesterase-like
GB47030	125.6622024292	-1.0708223084	0.3884275174	yes	yes	m	N	W	serine threonine-protein phosphatase 6 catalytic subunit isoform 1
GB48156	125.6570954916	-1.0185508421	0.3886226145	yes	yes	m	N	W	ubiquinone biosynthesis protein mitochondrial-like isoform 1
GB53242	125.6296701879	-0.8774135074	0.4056923117	no	no	m	N	W	cytoplasmic protein nck1-like isoform 1
GB55747	125.4517591325	-1.0758615588	0.3889998669	yes	yes	m	N	W	peroxisomal membrane protein 2-like
GB51619	125.3979596033	1.0379490616	0.4055919003	yes	no	m	N	Q	proto-oncogene tyrosine-protein kinase ros
GB48102	125.2064456994	1.1507880923	0.4071891957	yes	yes	m	N	Q	adenylate cyclase type 2-like
GB55808	125.0977330522	2.4349923913	0.449136423	yes	yes	m	N	Q	PREDICTED: hypothetical protein LOC413341
GB55860	124.3272137634	3.9738794731	0.5500012298	yes	yes	m	N	Q	sterile alpha and tir motif-containing protein 1- partial
GB40513	124.3061038597	-1.0666664972	0.3900835368	yes	yes	m	N	W	gpi transamidase component pig-s-like isoform x1
GB44960	124.1739511915	-0.9257374244	0.3988516848	no	no	m	N	W	actin-related protein 2 3 complex subunit 4-like
GB45639	123.9143916455	2.1505997668	0.4383983247	yes	yes	m	N	Q	PREDICTED: hypothetical protein LOC726914
GB54649	123.8452479702	2.8938076423	0.4715824728	yes	yes	m	N	Q	PREDICTED: hypothetical protein LOC725503
GB40132	123.0855858208	3.8106189494	0.5387993017	yes	yes	m	N	Q	PREDICTED: tensin-3
GB53205	122.5391518544	2.7282451961	0.4646885818	yes	yes	m	N	Q	PREDICTED: hypothetical protein LOC724535
GB44663	122.2720541421	-1.7978911695	0.4001633412	yes	yes	m	N	W	homeobox protein nkx- -like
GB40310	122.1997722112	2.5827083385	0.4625481817	yes	yes	m	N	Q	PREDICTED: uncharacterized protein LOC100866644
GB53836	122.1359003473	1.462011398	0.4202077258	yes	yes	m	N	Q	protein spinster-like isoform 1
GB42294	122.1340175093	2.79327615	0.471444606	yes	yes	m	N	Q	---NA---
GB49534	121.9380321543	1.3883258082	0.4217913137	yes	yes	m	N	Q	glucosamine--fructose-6-phosphate aminotransferase
GB45293	121.8641660219	1.5291669812	0.4240126694	yes	yes	m	N	Q	potassium voltage-gated channel protein eag-like
GB54935	121.5445786425	2.5787323996	0.4587896221	yes	yes	m	N	Q	PREDICTED: hypothetical protein LOC551320
GB42463	121.3519589276	-1.0990276295	0.3944450341	yes	yes	m	N	W	upf0489 protein c5orf22 homolog
GB53229	121.2828152522	-0.8847281553	0.3963686455	no	no	m	N	W	was protein family homolog 1-like
GB49588	121.0002471208	1.7495665727	0.4309275472	yes	yes	m	N	Q	microtubule-associated protein jupiter-like
GB41159	120.875100072	-1.3479017163	0.3954405811	yes	yes	m	N	W	bifunctional dihydrofolate reductase-thymidylate synthase
GB55572	120.8695694767	-0.8570535399	0.3958678302	no	no	m	N	W	s-phase kinase-associated protein 1 isoform 1
GB54439	120.7853401509	1.7895285119	0.429653795	yes	yes	m	N	Q	syndecan- partial
GB55480	120.7566283185	2.3814836581	0.4517370202	yes	yes	m	N	Q	voltage-dependent calcium channel type d subunit alpha-1-like
GB41282	120.7019425849	1.587106817	0.4268210073	yes	yes	m	N	Q	PREDICTED: hypothetical protein LOC411124
GB51791	120.6455466649	2.05939359	0.4386071332	yes	yes	m	N	Q	PREDICTED: hypothetical protein LOC727223
GB40625	120.3642417287	2.3770012541	0.4515338397	yes	yes	m	N	Q	synapsin isoform x2
GB55910	120.2182666053	2.4351456714	0.4542422653	yes	yes	m	N	Q	PREDICTED: myosin-XVIIIa
GB49957	119.9520395418	-0.9316509868	0.4018001091	no	no	m	N	W	acid sphingomyelinase-like phosphodiesterase 3a-like isoform 1
GB54054	119.1284031653	1.4751827659	0.4593271664	yes	yes	m	N	Q	low quality protein: ubiquitin carboxyl-terminal hydrolase 7
GB43090	119.0410990582	1.0340645593	0.4165876318	yes	no	m	N	Q	---NA---
GB44536	119.0064174172	0.8912851942	0.4124175491	no	no	m	N	Q	PREDICTED: hypothetical protein LOC100576683
GB55312	118.6782560606	-1.6117211892	0.4077080511	yes	yes	m	N	W	PREDICTED: hypothetical protein LOC100577522
GB42379	118.5727908463	2.1810342855	0.4519449272	yes	yes	m	N	Q	---NA---
GB50814	118.5691430891	2.184179799	0.4485987913	yes	yes	m	N	Q	rho guanine nucleotide exchange factor 12
GB46490	118.5653149024	0.884731725	0.411908179	no	no	m	N	Q	rho guanine nucleotide exchange factor 10-like
GB51912	118.2540116051	1.5936853641	0.4275848904	yes	yes	m	N	Q	PREDICTED: hypothetical protein LOC409888 isoform 1
GB54261	118.0475772128	-1.0309710169	0.4010040615	yes	yes	m	N	W	pseudouridine-5 -phosphate glycosidase-like
GB45455	118.0088944453	3.3752089014	0.5128497316	yes	yes	m	N	Q	hypothetical protein G5I_12838
GB53990	117.8780205279	1.5494269457	0.4279917581	yes	yes	m	N	Q	peripheral plasma membrane protein cask
GB46250	117.7011841724	1.4367751678	0.424397989	yes	yes	m	N	Q	PREDICTED: hypothetical protein LOC727239
GB53937	117.4749886275	1.3979461602	0.4238681514	yes	yes	m	N	Q	clathrin interactor 1
GB51797	117.4456335308	1.9682851479	0.4404923737	yes	yes	m	N	Q	PREDICTED: hypothetical protein LOC726887
GB48567	117.1520044969	1.2831406357	0.4372822184	yes	yes	m	N	Q	PREDICTED: uncharacterized protein LOC100865912
GB49526	116.9579175357	1.7375472169	0.4336722215	yes	yes	m	N	Q	epithelial splicing regulatory protein 2
GB41061	116.9564114003	1.0938654415	0.420629515	yes	yes	m	N	Q	---NA---
GB48203	116.795374248	1.7700579073	0.4480922985	yes	yes	m	N	Q	laminin subunit beta-1
GB51704	116.6653240245	1.9099020838	0.4414622517	yes	yes	m	N	Q	nadph--cytochrome p450 reductase-like
GB53946	116.4231255135	-1.8249313993	0.4070189031	yes	yes	m	N	W	PREDICTED: hypothetical protein LOC551381 isoform 2
GB46903	116.4017011296	1.952544091	0.4437325986	yes	yes	m	N	Q	ribosomal protein s6 kinase beta-1-like
GB45736	116.3585157998	0.9587978215	0.4372447299	no	no	m	N	Q	eh domain-containing protein 1
GB46025	116.3546328803	-0.977789433	0.4031026234	yes	yes	m	N	W	carbohydrate sulfotransferase 8-like
GB55144	116.2095361835	0.9341996961	0.4164808743	no	no	m	N	Q	low quality protein: dynein heavy chain axonemal-like
GB52512	116.0413842344	-1.7556564843	0.4069582219	yes	yes	m	N	W	60s ribosomal protein l28
GB52304	116.0293186324	2.6437504952	0.4714374499	yes	yes	m	N	Q	PREDICTED: hypothetical protein LOC408822 isoform 1
GB53140	115.9396691406	-1.0551452565	0.4229475826	yes	yes	m	N	W	e3 ubiquitin-protein ligase listerin-like
GB45667	115.8411625907	-1.2161015592	0.4024634144	yes	yes	m	N	W	stromal interaction molecule homolog isoform 1
GB50691	115.7703009512	-1.1031227658	0.4051879295	yes	yes	m	N	W	low quality protein: myosin-va
GB55575	115.743754074	0.954482287	0.4224622467	no	no	m	N	Q	PREDICTED: bestrophin-2-like
GB40859	115.3915874983	1.3319275604	0.4273856727	yes	yes	m	N	Q	PREDICTED: hypothetical protein LOC100576321
GB49226	115.2734457807	-0.9461540794	0.4036600413	no	no	m	N	W	tetratricopeptide repeat protein 1-like
GB42147	115.1049637957	2.2487695682	0.4550875524	yes	yes	m	N	Q	probable e3 ubiquitin-protein ligase mycbp2-like
GB48512	114.9025538633	-1.6918175141	0.4089463828	yes	yes	m	N	W	phospholipase membrane-associated-like
GB54912	114.8815609149	3.2167402053	0.515738935	yes	yes	m	N	Q	PREDICTED: hypothetical protein LOC413377
GB49382	114.7591906863	2.5548320033	0.4710783671	yes	yes	m	N	Q	PREDICTED: uncharacterized protein LOC100871388 isoform 1
GB45285	114.5467864854	-1.0577015475	0.4114533326	yes	yes	m	N	W	eukaryotic translation initiation factor 3 subunit f-like
GB46212	114.2646497894	2.0740770876	0.4497994258	yes	yes	m	N	Q	PREDICTED: hypothetical protein LOC100578556
GB49097	114.2084345871	-1.3555548364	0.4053025947	yes	yes	m	N	W	sex-regulated protein janus-a-like
GB41662	114.1214595522	1.2770827803	0.4321126405	yes	yes	m	N	Q	zinc finger cchc domain-containing protein 24-like
GB49298	113.0898434709	0.9157226069	0.4209092409	no	no	m	N	Q	integrin alpha-ps1
GB42431	113.0300352441	-0.9024294579	0.4161495182	no	no	m	N	W	adenylate kinase 1
GB51283	112.9380948121	-1.176438027	0.4067193348	yes	yes	m	N	W	retinal dehydrogenase 1-like isoform 1
GB51774	112.8836520186	1.261501622	0.4278469335	yes	yes	m	N	Q	protein unc-80 homolog
GB54314	112.5018874061	-1.0126531497	0.4110254748	yes	yes	m	N	W	nucleostemin 1
GB55995	112.2057086483	1.085692279	0.4253837985	yes	yes	m	N	Q	PREDICTED: hypothetical protein LOC409703
GB47808	112.1710270073	0.9306545394	0.4235381966	no	no	m	N	Q	dep domain-containing protein 5-like
GB52289	111.3677558705	1.1039390468	0.4294558523	yes	yes	m	N	Q	---NA---
GB43115	111.2713284319	-1.4564172	0.4208406928	yes	yes	m	N	W	u6 snrna-associated sm-like protein lsm7 isoform 2
GB44690	111.2204942184	1.2712415472	0.4310141158	yes	yes	m	N	Q	serine threonine-protein phosphatase 4 regulatory subunit 3
GB51086	111.1889663885	-1.1422989866	0.411718001	yes	yes	m	N	W	atp synthase subunit mitochondrial isoform 3
GB42448	110.8785415178	1.4877270242	0.4375225873	yes	yes	m	N	Q	PREDICTED: hypothetical protein LOC412491
GB55809	110.8311590765	2.2657620132	0.5125753115	yes	yes	m	N	Q	PREDICTED: hypothetical protein LOC413341
GB47395	110.8057892625	1.4455630191	0.4403784374	yes	yes	m	N	Q	PREDICTED: uncharacterized protein CG7816-like
GB48293	110.5916748752	-1.0209850637	0.410405573	yes	yes	m	N	W	28s ribosomal protein mitochondrial
GB40301	110.053313162	-1.012623701	0.4166084155	yes	yes	m	N	W	aldose 1-epimerase-like
GB48797	109.8654470153	-0.9382376523	0.424839367	no	no	m	N	W	methionine-r-sulfoxide reductase b1 isoform 2
GB45171	109.7575425063	-1.0019325667	0.412621375	yes	yes	m	N	W	sumo-conjugating enzyme ubc9-like
GB46960	109.6126654161	1.9065093455	0.4521305345	yes	yes	m	N	Q	polypeptide n-acetylgalactosaminyltransferase 5-like
GB50430	109.5633062267	2.0077098661	0.4547612252	yes	yes	m	N	Q	PREDICTED: hypothetical protein LOC100642564
GB55931	109.4326910932	1.1248829664	0.4717975849	no	yes	m	N	Q	double-strand-break repair protein rad21 homolog
GB52685	108.0501324542	-1.0460955961	0.4140918333	yes	yes	m	N	W	protein ccsmst1-like isoform x1
GB53821	107.9839696502	1.2200515982	0.4401300871	yes	yes	m	N	Q	telomerase-binding protein est1a-like
GB54987	107.6612051263	2.0296123775	0.4632688878	yes	yes	m	N	Q	PREDICTED: neuroligin-1
GB48255	107.6413503519	-1.0307309272	0.4296788448	no	yes	m	N	W	isochorismatase domain-containing protein 1-like
GB44485	107.5199055049	1.4753050521	0.4444899707	yes	yes	m	N	Q	low quality protein: protein unc-79 homolog
GB44141	107.4860164465	-1.1781774792	0.4243743942	yes	yes	m	N	W	protein-l-isoaspartate(d-aspartate) o-methyltransferase-like
GB49643	107.4028307094	-1.5346129751	0.4226946972	yes	yes	m	N	W	3-hydroxypropionyl-coenzyme a dehydratase-like isoform 1
GB50439	107.0062233864	1.4689453366	0.4426340604	yes	yes	m	N	Q	PREDICTED: hypothetical protein LOC725547
GB41415	106.978947401	-0.8888571599	0.4219413238	no	no	m	N	W	---NA---
GB54946	106.8704621382	1.2757387103	0.4381803212	yes	yes	m	N	Q	---NA---
GB52596	106.5018767165	-0.9214842923	0.421199285	no	no	m	N	W	nanos homolog 3-like
GB51657	106.3722971057	-0.9266555342	0.4168396443	no	no	m	N	W	PREDICTED: hypothetical protein LOC100578157
GB42310	106.2712097206	-1.6366323837	0.4190968084	yes	yes	m	N	W	PREDICTED: uncharacterized protein LOC724284
GB42557	106.1547859672	-5.5081134847	0.5392121775	yes	yes	m	N	W	take-out-like carrier protein precursor
GB47328	105.7043557816	-0.9230780735	0.4180928217	no	no	m	N	W	trna selenocysteine 1-associated protein 1-like
GB48339	105.6699093029	1.1497530328	0.4375102761	yes	yes	m	N	Q	PREDICTED: hypothetical protein LOC412607
GB53779	105.4328332851	-1.1359120121	0.4184894205	yes	yes	m	N	W	PREDICTED: uncharacterized protein LOC100872817
GB46421	104.9808736308	-0.9827274153	0.4192139769	no	yes	m	N	W	---NA---
GB55512	104.9548997296	-1.5927542009	0.4220070812	yes	yes	m	N	W	acidic fibroblast growth factor intracellular-binding protein
GB45392	104.7266328513	2.218534633	0.472859678	yes	yes	m	N	Q	c-maf-inducing isoform 1
GB42749	104.2729241216	-1.4853768564	0.4244844523	yes	yes	m	N	W	v-type proton atpase subunit f 1-like
GB40845	103.8716412966	2.4731713807	0.4846520628	yes	yes	m	N	Q	PREDICTED: hypothetical protein LOC409053 isoform 1
GB54984	103.856932637	-1.3024055536	0.435420859	yes	yes	m	N	W	chromatin complexes subunit bap18-like isoform 3
GB41363	103.7034893475	-1.3068823762	0.4292593373	yes	yes	m	N	W	26s protease regulatory subunit 6b isoform 1
GB42639	103.57369013	-1.7983008813	0.4241750178	yes	yes	m	N	W	PREDICTED: uncharacterized protein LOC410063 isoform X1
GB50727	103.3164293019	-0.917420152	0.4332480846	no	no	m	N	W	prefoldin subunit 2-like isoform 1
GB41891	103.0779407706	2.6122007737	0.4931272381	yes	yes	m	N	Q	PREDICTED: hypothetical protein LOC100649948
GB50748	103.0038942087	1.069639058	0.4449505501	no	yes	m	N	Q	gc-rich sequence dna-binding factor 1-like
GB44292	102.6913043827	2.2516598958	0.4769525957	yes	yes	m	N	Q	cyclin-dependent kinase 14-like
GB42398	102.4595471314	-1.007212804	0.4251119265	no	yes	m	N	W	nadh dehydrogenase
GB51088	101.9301127647	-1.0388777092	0.4335568257	no	yes	m	N	W	isovaleryl- mitochondrial-like
GB46986	101.8067147912	-0.9395217118	0.4273810942	no	no	m	N	W	39s ribosomal protein mitochondrial
GB45365	101.4252086744	1.5933091543	0.4561456357	yes	yes	m	N	Q	large neutral amino acids transporter small subunit 2-like
GB47181	101.3975012534	-1.1381188305	0.4363731821	yes	yes	m	N	W	nadh dehydrogenase
GB55292	101.3243486737	3.0381238856	0.5216601466	yes	yes	m	N	Q	serine threonine-protein kinase mark2 isoform 1
GB40795	101.2577077674	-1.017227497	0.4276261295	no	yes	m	N	W	enhancer of rudimentary homolog
GB42871	101.2336714371	-1.040461435	0.426685255	yes	yes	m	N	W	atp-dependent clp protease proteolytic mitochondrial-like
GB51036	101.024106567	1.1799444961	0.4483106808	yes	yes	m	N	Q	protein mon2 homolog
GB49429	100.5525742556	1.404364289	0.4571278387	yes	yes	m	N	Q	calcium channel flower-like isoform 2
GB40500	100.5027836307	1.0959887356	0.4541998147	no	yes	m	N	Q	autophagy-related protein 9a
GB47318	100.4297492581	-1.636220891	0.4310381397	yes	yes	m	N	W	abaecin precursor
GB47803	100.3133488381	-1.4366535576	0.4290887866	yes	yes	m	N	W	pyridoxine-5 -phosphate oxidase-like
GB49172	100.2867627838	1.315847972	0.465995963	yes	yes	m	N	Q	nucleosome-remodeling factor subunit nurf301-like isoform 1
GB47281	99.9961068435	3.4937448177	0.563336907	yes	yes	m	N	Q	kinesin heavy chain isoform 1
GB42318	99.7960659174	-0.9928333241	0.4292863553	no	yes	m	N	W	PREDICTED: hypothetical protein LOC727116
GB50230	99.6743389532	-1.2087138681	0.441539179	yes	yes	m	N	W	v-type proton atpase subunit e 2-like
GB47425	99.5680030901	1.5604974136	0.4630746094	yes	yes	m	N	Q	mediator of dna damage checkpoint protein 1 isoform x3
GB50918	99.5598683262	-1.1515674129	0.4300422274	yes	yes	m	N	W	nadh dehydrogenase
GB45694	98.8968454443	2.1275603932	0.4826047478	yes	yes	m	N	Q	lutropin-choriogonadotropic hormone receptor-like isoform 1
GB40058	98.8766061894	-0.9521353523	0.4319125163	no	no	m	N	W	---NA---
GB43798	98.4823523172	1.7338428183	0.4676905738	yes	yes	m	N	Q	PREDICTED: hypothetical protein LOC411038
GB49885	98.4816857195	-1.0719156907	0.4401539008	yes	yes	m	N	W	probable cytochrome p450 6a13 isoform 1
GB54680	98.3470225045	1.9991860247	0.4778503177	yes	yes	m	N	Q	vinculin-like isoform 2
GB55298	98.2888775091	-1.6660565143	0.4335190365	yes	yes	m	N	W	cytochrome b-c1 complex subunit 9-like
GB51110	98.2412596173	1.0593431338	0.4521128074	no	yes	m	N	Q	PREDICTED: hypothetical protein LOC412715
GB48749	98.2399730886	1.2089641878	0.4524419022	yes	yes	m	N	Q	serine threonine-protein kinase pak 1 isoform 2
GB50702	98.2031890029	1.1995852615	0.471761758	yes	yes	m	N	Q	protein btg2-like
GB45878	98.0588693331	-0.9536043167	0.4324355008	no	yes	m	N	W	trna-dihydrouridine synthase 1-like isoform 2
GB50829	98.0186726525	1.5375204326	0.4614631818	yes	yes	m	N	Q	PREDICTED: hypothetical protein LOC413060
GB46026	97.8173685311	0.9826169854	0.4494906964	no	no	m	N	Q	mitochondrial import receptor subunit tom70
GB49098	97.812693029	1.4893804161	0.4605549833	yes	yes	m	N	Q	abc transporter g family member 22-like
GB41633	97.7877782721	-0.9609080849	0.4339096337	no	yes	m	N	W	atp synthase subunit mitochondrial isoform 5
GB47098	97.662473839	3.0906356905	0.5327421243	yes	yes	m	N	Q	afadin isoform x8
GB50063	97.4164860304	1.4389355564	0.4596794493	yes	yes	m	N	Q	ddb1- and cul4-associated factor 10 homolog
GB54728	97.1881488636	2.3643103665	0.4999102683	yes	yes	m	N	Q	PREDICTED: hypothetical protein LOC100578321
GB47473	96.7101919747	-1.3868639747	0.4539889235	yes	yes	m	N	W	hypothetical protein EAI_16506
GB47139	96.3863760844	1.7511349612	0.4708147582	yes	yes	m	N	Q	calcium-activated potassium channel slowpoke-like
GB55680	96.3735580406	-1.6054908808	0.4579611882	yes	yes	m	N	W	nadh dehydrogenase
GB53455	96.1501551598	-1.3225699667	0.439814583	yes	yes	m	N	W	longitudinals lacking isoforms a b d l-like
GB53124	95.974848273	2.2110954574	0.488766361	yes	yes	m	N	Q	vesicular glutamate transporter 2-like
GB52323	95.7952662084	2.4961673716	0.5049075554	yes	yes	m	N	Q	transcriptional adapter 2b-like
GB44773	95.7737559805	0.9811853946	0.4526597125	no	no	m	N	Q	PREDICTED: hypothetical protein LOC409218
GB45566	95.7120179607	-0.9960420724	0.4367585687	no	yes	m	N	W	protein efr3 homolog cmp44e isoform 2
GB51758	94.8065925168	-1.0624756259	0.4511623676	no	yes	m	N	W	---NA---
GB48684	94.6289635786	1.9394224493	0.4815134874	yes	yes	m	N	Q	neuroendocrine convertase 2 isoform 1
GB47417	94.5491745927	2.4767596458	0.5058109755	yes	yes	m	N	Q	PREDICTED: hypothetical protein LOC412117
GB40764	94.3525459734	1.0641753036	0.4580144123	no	yes	m	N	Q	PREDICTED: hypothetical protein LOC414021
GB42867	94.2267867714	1.0997647105	0.4585440109	no	yes	m	N	Q	uncharacterized protein LOC100859932
GB44183	94.0120994082	2.2433544399	0.4982111866	yes	yes	m	N	Q	e3 ubiquitin-protein ligase hectd1-like
GB45312	93.8492740033	-1.2119393989	0.442282622	yes	yes	m	N	W	PREDICTED: hypothetical protein LOC727507
GB41945	93.7739486905	-1.0527467734	0.4416989344	no	yes	m	N	W	PREDICTED: hypothetical protein LOC726189, partial
GB51572	93.6279735671	-1.0342300487	0.4404493384	no	yes	m	N	W	---NA---
GB46226	93.4011347579	-1.0168839547	0.4416610645	no	yes	m	N	W	odorant binding protein 17 precursor
GB50454	93.080253072	-1.2133168363	0.4415341564	yes	yes	m	N	W	sensory neuron membrane protein 2 isoform x2
GB53849	93.0217702629	1.0019621701	0.4614313753	no	no	m	N	Q	segment polarity protein dishevelled homolog dvl-3-like
GB48658	92.833864939	1.7421272691	0.4797124447	yes	yes	m	N	Q	PREDICTED: hypothetical protein LOC412968
GB40282	92.7130008458	2.3683890022	0.5057873714	yes	yes	m	N	Q	PREDICTED: hypothetical protein LOC409714
GB41753	92.5623424425	1.2683674027	0.4679559851	yes	yes	m	N	Q	PREDICTED: uncharacterized protein LOC100863652
GB41075	92.4138412167	3.3841171358	0.5665071512	yes	yes	m	N	Q	PREDICTED: hypothetical protein LOC726541
GB47370	92.1272097363	2.1464191975	0.4948091301	yes	yes	m	N	Q	PREDICTED: hypothetical protein LOC410706
GB50795	91.6083973468	-1.0478163009	0.4441724397	no	yes	m	N	W	transcription factor ap-2-epsilon-like
GB54933	91.4805590336	2.8769583149	0.5375968868	yes	yes	m	N	Q	lim and sh3 domain isoform 2
GB41359	91.301549945	-1.3666180249	0.4452772015	yes	yes	m	N	W	28s ribosomal protein mitochondrial
GB50784	91.2609062732	-1.0803428876	0.4474405721	no	yes	m	N	W	zinc finger matrin-type protein 5-like
GB46662	91.2394271565	2.5774882701	0.5300539395	yes	yes	m	N	Q	PREDICTED: uncharacterized protein LOC100869066
GB43852	91.1502560551	-0.9887139346	0.4489291413	no	yes	m	N	W	ubiquitin-like protein 4a-like
GB40251	91.0426336633	3.2245066419	0.5584077468	yes	yes	m	N	Q	PREDICTED: hypothetical protein LOC552030
GB46711	91.0341299746	1.5498520567	0.489480769	yes	yes	m	N	Q	---NA---
GB46223	90.9847004968	-1.8545886067	0.4490927047	yes	yes	m	N	W	achain apis mellifera obp14 in complex with ta6br14
GB51278	90.4631890651	1.1484371631	0.4673516402	yes	yes	m	N	Q	innexin inx3 isoform 2
GB41287	90.4036160006	1.4982545654	0.4758006052	yes	yes	m	N	Q	protein dopey-1 homolog
GB51330	90.2765469365	-1.3042085878	0.4479567118	yes	yes	m	N	W	nadh dehydrogenase 1 beta 8kda
GB47238	90.2212179386	-1.6787150733	0.449401472	yes	yes	m	N	W	PREDICTED: hypothetical protein LOC408346 isoform 1
GB43110	90.1227424999	2.4856870547	0.514682889	yes	yes	m	N	Q	PREDICTED: hypothetical protein LOC100577364
GB55189	90.0263383947	1.6409123731	0.4810374183	yes	yes	m	N	Q	PREDICTED: hypothetical protein LOC725923
GB49853	89.8310040819	1.7996674225	0.4863922543	yes	yes	m	N	Q	PREDICTED: hypothetical protein LOC550732
GB47680	89.7661044732	1.2595767022	0.4719441901	yes	yes	m	N	Q	tata-binding protein-associated factor 172-like
GB46083	89.3619823173	-1.0430842261	0.4518933352	no	yes	m	N	W	---NA---
GB51598	89.3268692408	-1.4097962472	0.4516410803	yes	yes	m	N	W	translocon-associated protein subunit beta isoform 2
GB55011	89.2570823011	-1.0720333662	0.4490025713	no	yes	m	N	W	eukaryotic translation initiation factor 3 subunit k-like
GB46977	89.226221069	-1.1675973618	0.4533270851	yes	yes	m	N	W	uncharacterized methyltransferase wbscr22-like
GB43132	88.5240295395	-1.0467321758	0.4507253742	no	yes	m	N	W	PREDICTED: ketohexokinase-like
GB49629	88.5038136181	-1.0473244446	0.4505294029	no	yes	m	N	W	ubiquitin carboxyl-terminal hydrolase
GB48812	88.4233969233	1.1922769508	0.4734406013	yes	yes	m	N	Q	dnaj homolog subfamily c member 3
GB50032	88.4116613572	-1.0919379525	0.466265517	no	yes	m	N	W	prefoldin subunit 6-like
GB45350	88.3738259051	1.8905135746	0.492884253	yes	yes	m	N	Q	zinc finger ccch domain-containing protein 10-like
GB55160	88.1910275188	3.0438833375	0.5584306478	yes	yes	m	N	Q	PREDICTED: epsin-2
GB50875	87.9920612926	-1.2097401581	0.4561685904	yes	yes	m	N	W	PREDICTED: uncharacterized protein LOC100578744
GB50116	87.9299073929	-1.6629557413	0.4605572099	yes	yes	m	N	W	chymotrypsin inhibitor-like
GB50777	87.7516351904	1.1790116777	0.4745090684	yes	yes	m	N	Q	PREDICTED: hypothetical protein LOC100576249
GB53270	87.7445751264	-1.4425245428	0.4543814916	yes	yes	m	N	W	upf0428 protein cxorf56 homolog isoform 2
GB51511	87.7405662221	2.2846236791	0.5108162425	yes	yes	m	N	Q	tbc1 domain family member 4 isoform 2
GB45172	87.5130608151	-1.0999517262	0.4588635904	no	yes	m	N	W	vitamin-k epoxide reductase
GB48377	87.3528551344	1.4893739088	0.4857772021	yes	yes	m	N	Q	PREDICTED: hypothetical protein LOC412093
GB53677	87.3262849239	1.2084223241	0.4866638904	yes	yes	m	N	Q	PREDICTED: clavesin-2-like
GB55376	87.1641338945	2.7061978775	0.5339793813	yes	yes	m	N	Q	---NA---
GB48001	87.0194452998	2.426957211	0.5233526873	yes	yes	m	N	Q	calmodulin-binding transcription activator 1
GB53036	86.9643359085	3.150865274	0.5662676732	yes	yes	m	N	Q	serine threonine-protein kinase lats1-like
GB41915	86.9317333788	-1.2213780176	0.4554317875	yes	yes	m	N	W	PREDICTED: hypothetical protein LOC100644990
GB40264	86.7462048391	1.4306319346	0.4820828784	yes	yes	m	N	Q	PREDICTED: uncharacterized protein LOC100863287
GB42784	86.3187129506	2.69137382	0.5354622432	yes	yes	m	N	Q	hypothetical protein EAI_11626
GB46363	86.2842431385	1.5206820778	0.4856598393	yes	yes	m	N	Q	15-hydroxyprostaglandin dehydrogenase
GB40941	86.0220794239	1.4163595782	0.4848300939	yes	yes	m	N	Q	ornithine decarboxylase-like
GB47138	85.6771614077	1.0146881194	0.4768296845	no	no	m	N	Q	calcium-activated potassium channel slowpoke-like isoform 1
GB52078	85.5863034534	2.6789619893	0.5357638467	yes	yes	m	N	Q	period circadian protein
GB52120	85.3905143717	-1.2951754897	0.473298616	yes	yes	m	N	W	PREDICTED: peroxiredoxin-6
GB51741	85.0228073766	-1.3388450619	0.4604117711	yes	yes	m	N	W	peptidoglycan-recognition protein sa precursor
GB44398	84.901300019	-1.0363494832	0.4604336024	no	yes	m	N	W	proteasome subunit alpha type-5-like
GB45321	84.509580027	2.8673713033	0.5526961722	yes	yes	m	N	Q	---NA---
GB43497	84.2159509932	1.5825326416	0.4967694604	yes	yes	m	N	Q	PREDICTED: hypothetical protein LOC412893 isoform 1
GB49877	84.1806260879	1.4277273605	0.4918177615	yes	yes	m	N	Q	probable cytochrome p450 6a14
[truncated: 1,005 more rows]
