# Supplementary material for: The transcriptomic and evolutionary signature of social interactions regulating honey bee caste development
Source: Ecol Evol. 2015 Oct 8;5(21):4795–807. doi: 10.1002/ece3.1720 (PMC4662310; doi:10.1002/ece3.1720)
Supplement: Supplementary file 9 — Table S4. GO analysis for caste‐associated genes by tissue. [file ECE3-5-4795-s009.csv]

tissue	comparison	direction	GOBPID	Pvalue	OddsRatio	ExpCount	Count	Size	Term
hypopharyngeal_gland	caste_associated	up_regulated	GO:0006412	4.70E-05	12.9389313	0.737550471	6	137	translation
hypopharyngeal_gland	caste_associated	up_regulated	GO:0006414	6.87E-05	52.24260355	0.086137281	3	16	translational elongation
hypopharyngeal_gland	caste_associated	up_regulated	GO:0045087	0.000162061	211	0.02153432	2	4	innate immune response
hypopharyngeal_gland	caste_associated	up_regulated	GO:0009617	0.000269252	140.6190476	0.0269179	2	5	response to bacterium
hypopharyngeal_gland	caste_associated	up_regulated	GO:0051707	0.000269252	140.6190476	0.0269179	2	5	response to other organism
hypopharyngeal_gland	caste_associated	up_regulated	GO:0042742	0.000269252	140.6190476	0.0269179	2	5	defense response to bacterium
hypopharyngeal_gland	caste_associated	up_regulated	GO:0098542	0.000269252	140.6190476	0.0269179	2	5	defense response to other organism
hypopharyngeal_gland	caste_associated	up_regulated	GO:0043207	0.000561884	84.31428571	0.037685061	2	7	response to external biotic stimulus
hypopharyngeal_gland	caste_associated	up_regulated	GO:0009607	0.000561884	84.31428571	0.037685061	2	7	response to biotic stimulus
hypopharyngeal_gland	caste_associated	up_regulated	GO:0006952	0.000746825	70.23809524	0.043068641	2	8	defense response
hypopharyngeal_gland	caste_associated	up_regulated	GO:0006955	0.00119273	52.64285714	0.053835801	2	10	immune response
hypopharyngeal_gland	caste_associated	up_regulated	GO:0051704	0.001738374	42.08571429	0.064602961	2	12	multi-organism process
hypopharyngeal_gland	caste_associated	up_regulated	GO:0009605	0.001738374	42.08571429	0.064602961	2	12	response to external stimulus
hypopharyngeal_gland	caste_associated	up_regulated	GO:0002376	0.002047995	38.24675325	0.069986541	2	13	immune system process
hypopharyngeal_gland	caste_associated	up_regulated	GO:0044267	0.002402595	4.935742972	2.724091521	8	506	cellular protein metabolic process
hypopharyngeal_gland	caste_associated	up_regulated	GO:0042381	0.00538358	Inf	0.00538358	1	1	hemolymph coagulation
hypopharyngeal_gland	caste_associated	up_regulated	GO:0043243	0.00538358	Inf	0.00538358	1	1	positive regulation of protein complex disassembly
hypopharyngeal_gland	caste_associated	up_regulated	GO:0043244	0.00538358	Inf	0.00538358	1	1	regulation of protein complex disassembly
hypopharyngeal_gland	caste_associated	up_regulated	GO:0090257	0.00538358	Inf	0.00538358	1	1	regulation of muscle system process
hypopharyngeal_gland	caste_associated	up_regulated	GO:0006452	0.00538358	Inf	0.00538358	1	1	translational frameshifting
hypopharyngeal_gland	caste_associated	up_regulated	GO:0006936	0.00538358	Inf	0.00538358	1	1	muscle contraction
hypopharyngeal_gland	caste_associated	up_regulated	GO:0006937	0.00538358	Inf	0.00538358	1	1	regulation of muscle contraction
hypopharyngeal_gland	caste_associated	up_regulated	GO:0006449	0.00538358	Inf	0.00538358	1	1	regulation of translational termination
hypopharyngeal_gland	caste_associated	up_regulated	GO:0003012	0.00538358	Inf	0.00538358	1	1	muscle system process
hypopharyngeal_gland	caste_associated	up_regulated	GO:0045901	0.00538358	Inf	0.00538358	1	1	positive regulation of translational elongation
hypopharyngeal_gland	caste_associated	up_regulated	GO:0045905	0.00538358	Inf	0.00538358	1	1	positive regulation of translational termination
hypopharyngeal_gland	caste_associated	up_regulated	GO:0034645	0.007450728	4.177203065	2.535666218	7	471	cellular macromolecule biosynthetic process
hypopharyngeal_gland	caste_associated	up_regulated	GO:0009059	0.007630523	4.155937053	2.546433378	7	473	macromolecule biosynthetic process
hypopharyngeal_gland	caste_associated	up_regulated	GO:0044057	0.01073998	197	0.01076716	1	2	regulation of system process
hypopharyngeal_gland	caste_associated	up_regulated	GO:0006959	0.01073998	197	0.01076716	1	2	humoral immune response
hypopharyngeal_gland	caste_associated	up_regulated	GO:0050878	0.01073998	197	0.01076716	1	2	regulation of body fluid levels
hypopharyngeal_gland	caste_associated	up_regulated	GO:0050817	0.01073998	197	0.01076716	1	2	coagulation
hypopharyngeal_gland	caste_associated	up_regulated	GO:0007599	0.01073998	197	0.01076716	1	2	hemostasis
hypopharyngeal_gland	caste_associated	up_regulated	GO:0045727	0.01073998	197	0.01076716	1	2	positive regulation of translation
hypopharyngeal_gland	caste_associated	up_regulated	GO:0019538	0.01177663	3.61875	3.488559892	8	648	protein metabolic process
hypopharyngeal_gland	caste_associated	up_regulated	GO:0009611	0.016069326	98.46666667	0.01615074	1	3	response to wounding
hypopharyngeal_gland	caste_associated	up_regulated	GO:0008612	0.016069326	98.46666667	0.01615074	1	3	peptidyl-lysine modification to hypusine
hypopharyngeal_gland	caste_associated	up_regulated	GO:0042060	0.016069326	98.46666667	0.01615074	1	3	wound healing
hypopharyngeal_gland	caste_associated	up_regulated	GO:0046516	0.016069326	98.46666667	0.01615074	1	3	hypusine metabolic process
hypopharyngeal_gland	caste_associated	up_regulated	GO:0043241	0.021371748	65.62222222	0.02153432	1	4	protein complex disassembly
hypopharyngeal_gland	caste_associated	up_regulated	GO:0022411	0.021371748	65.62222222	0.02153432	1	4	cellular component disassembly
hypopharyngeal_gland	caste_associated	up_regulated	GO:0006415	0.021371748	65.62222222	0.02153432	1	4	translational termination
hypopharyngeal_gland	caste_associated	up_regulated	GO:0043624	0.021371748	65.62222222	0.02153432	1	4	cellular protein complex disassembly
hypopharyngeal_gland	caste_associated	up_regulated	GO:0032984	0.021371748	65.62222222	0.02153432	1	4	macromolecular complex disassembly
hypopharyngeal_gland	caste_associated	up_regulated	GO:0044249	0.030843113	3.016134947	3.30013459	7	613	cellular biosynthetic process
hypopharyngeal_gland	caste_associated	up_regulated	GO:0051247	0.031896325	39.34666667	0.03230148	1	6	positive regulation of protein metabolic process
hypopharyngeal_gland	caste_associated	up_regulated	GO:0006448	0.031896325	39.34666667	0.03230148	1	6	regulation of translational elongation
hypopharyngeal_gland	caste_associated	up_regulated	GO:0010557	0.031896325	39.34666667	0.03230148	1	6	positive regulation of macromolecule biosynthetic process
hypopharyngeal_gland	caste_associated	up_regulated	GO:0032270	0.031896325	39.34666667	0.03230148	1	6	positive regulation of cellular protein metabolic process
hypopharyngeal_gland	caste_associated	up_regulated	GO:1901576	0.033774297	2.948496308	3.35935397	7	624	organic substance biosynthetic process
hypopharyngeal_gland	caste_associated	up_regulated	GO:0009891	0.037118732	32.77777778	0.037685061	1	7	positive regulation of biosynthetic process
hypopharyngeal_gland	caste_associated	up_regulated	GO:0007169	0.037118732	32.77777778	0.037685061	1	7	transmembrane receptor protein tyrosine kinase signaling pathway
hypopharyngeal_gland	caste_associated	up_regulated	GO:0051130	0.037118732	32.77777778	0.037685061	1	7	positive regulation of cellular component organization
hypopharyngeal_gland	caste_associated	up_regulated	GO:0031328	0.037118732	32.77777778	0.037685061	1	7	positive regulation of cellular biosynthetic process
hypopharyngeal_gland	caste_associated	up_regulated	GO:0009058	0.042123975	2.786735573	3.510094213	7	652	biosynthetic process
hypopharyngeal_gland	caste_associated	up_regulated	GO:0051239	0.047484409	24.56666667	0.048452221	1	9	regulation of multicellular organismal process
head	caste_associated	up_regulated	GO:0045596	0.0120784	173.7058824	0.012113055	1	2	negative regulation of cell differentiation
head	caste_associated	up_regulated	GO:0045652	0.0120784	173.7058824	0.012113055	1	2	regulation of megakaryocyte differentiation
head	caste_associated	up_regulated	GO:0045653	0.0120784	173.7058824	0.012113055	1	2	negative regulation of megakaryocyte differentiation
head	caste_associated	up_regulated	GO:0030219	0.0120784	173.7058824	0.012113055	1	2	megakaryocyte differentiation
head	caste_associated	up_regulated	GO:0045638	0.0120784	173.7058824	0.012113055	1	2	negative regulation of myeloid cell differentiation
head	caste_associated	up_regulated	GO:0006336	0.0120784	173.7058824	0.012113055	1	2	DNA replication-independent nucleosome assembly
head	caste_associated	up_regulated	GO:1901532	0.0120784	173.7058824	0.012113055	1	2	regulation of hematopoietic progenitor cell differentiation
head	caste_associated	up_regulated	GO:1901533	0.0120784	173.7058824	0.012113055	1	2	negative regulation of hematopoietic progenitor cell differentiation
head	caste_associated	up_regulated	GO:0034724	0.0120784	173.7058824	0.012113055	1	2	DNA replication-independent nucleosome organization
head	caste_associated	up_regulated	GO:0002244	0.0120784	173.7058824	0.012113055	1	2	hematopoietic progenitor cell differentiation
head	caste_associated	up_regulated	GO:0043044	0.0120784	173.7058824	0.012113055	1	2	ATP-dependent chromatin remodeling
head	caste_associated	up_regulated	GO:0031055	0.0120784	173.7058824	0.012113055	1	2	chromatin remodeling at centromere
head	caste_associated	up_regulated	GO:0051093	0.0120784	173.7058824	0.012113055	1	2	negative regulation of developmental process
head	caste_associated	up_regulated	GO:0034080	0.0120784	173.7058824	0.012113055	1	2	CENP-A containing nucleosome assembly at centromere
head	caste_associated	up_regulated	GO:0043486	0.0120784	173.7058824	0.012113055	1	2	histone exchange
head	caste_associated	up_regulated	GO:0006338	0.018065803	86.82352941	0.018169583	1	3	chromatin remodeling
head	caste_associated	up_regulated	GO:0007016	0.018065803	86.82352941	0.018169583	1	3	cytoskeletal anchoring at plasma membrane
head	caste_associated	up_regulated	GO:0034508	0.018065803	86.82352941	0.018169583	1	3	centromere complex assembly
head	caste_associated	up_regulated	GO:0007165	0.021504949	3.397097625	2.331763122	6	385	signal transduction
head	caste_associated	up_regulated	GO:0044700	0.023353258	3.32642487	2.374158816	6	392	single organism signaling
head	caste_associated	up_regulated	GO:0023052	0.023353258	3.32642487	2.374158816	6	392	signaling
head	caste_associated	up_regulated	GO:0007155	0.023589312	9.592105263	0.242261104	2	40	cell adhesion
head	caste_associated	up_regulated	GO:0022610	0.023589312	9.592105263	0.242261104	2	40	biological adhesion
head	caste_associated	up_regulated	GO:0032507	0.024018924	57.8627451	0.02422611	1	4	maintenance of protein location in cell
head	caste_associated	up_regulated	GO:0045637	0.024018924	57.8627451	0.02422611	1	4	regulation of myeloid cell differentiation
head	caste_associated	up_regulated	GO:0051235	0.024018924	57.8627451	0.02422611	1	4	maintenance of location
head	caste_associated	up_regulated	GO:0030099	0.024018924	57.8627451	0.02422611	1	4	myeloid cell differentiation
head	caste_associated	up_regulated	GO:0045185	0.024018924	57.8627451	0.02422611	1	4	maintenance of protein location
head	caste_associated	up_regulated	GO:0051651	0.024018924	57.8627451	0.02422611	1	4	maintenance of location in cell
head	caste_associated	up_regulated	GO:0007154	0.0264788	3.220403023	2.440780619	6	403	cell communication
head	caste_associated	up_regulated	GO:0048015	0.029937947	43.38235294	0.030282638	1	5	phosphatidylinositol-mediated signaling
head	caste_associated	up_regulated	GO:0048017	0.029937947	43.38235294	0.030282638	1	5	inositol lipid-mediated signaling
head	caste_associated	up_regulated	GO:0007275	0.031886308	8.080555556	0.284656797	2	47	multicellular organismal development
head	caste_associated	up_regulated	GO:0045595	0.035823055	34.69411765	0.036339166	1	6	regulation of cell differentiation
head	caste_associated	up_regulated	GO:2000026	0.035823055	34.69411765	0.036339166	1	6	regulation of multicellular organismal development
head	caste_associated	up_regulated	GO:0060249	0.035823055	34.69411765	0.036339166	1	6	anatomical structure homeostasis
head	caste_associated	up_regulated	GO:0002682	0.035823055	34.69411765	0.036339166	1	6	regulation of immune system process
head	caste_associated	up_regulated	GO:0000723	0.035823055	34.69411765	0.036339166	1	6	telomere maintenance
head	caste_associated	up_regulated	GO:0032200	0.035823055	34.69411765	0.036339166	1	6	telomere organization
head	caste_associated	up_regulated	GO:0051716	0.041078421	2.864464692	2.695154778	6	445	cellular response to stimulus
head	caste_associated	up_regulated	GO:0032502	0.041171226	6.975961538	0.32705249	2	54	developmental process
head	caste_associated	up_regulated	GO:0044767	0.041171226	6.975961538	0.32705249	2	54	single-organism developmental process
head	caste_associated	up_regulated	GO:0007169	0.041674433	28.90196078	0.042395693	1	7	transmembrane receptor protein tyrosine kinase signaling pathway
larva	caste_associated	up_regulated	GO:0006022	8.41E-05	4.610025489	3.421938089	12	45	aminoglycan metabolic process
larva	caste_associated	up_regulated	GO:0006030	0.000230942	4.843304843	2.737550471	10	36	chitin metabolic process
larva	caste_associated	up_regulated	GO:1901071	0.000374978	4.494047619	2.889636608	10	38	glucosamine-containing compound metabolic process
larva	caste_associated	up_regulated	GO:0006040	0.00047121	4.337484036	2.965679677	10	39	amino sugar metabolic process
larva	caste_associated	up_regulated	GO:0006026	0.000757341	7.461818182	1.216689098	6	16	aminoglycan catabolic process
larva	caste_associated	up_regulated	GO:0055085	0.004201396	1.909885714	15.2846568	26	201	transmembrane transport
larva	caste_associated	up_regulated	GO:1901072	0.004742058	8.228228228	0.760430686	4	10	glucosamine-containing compound catabolic process
larva	caste_associated	up_regulated	GO:0006032	0.004742058	8.228228228	0.760430686	4	10	chitin catabolic process
larva	caste_associated	up_regulated	GO:0055114	0.005426278	1.754324655	20.3795424	32	268	oxidation-reduction process
larva	caste_associated	up_regulated	GO:1902221	0.0057589	Inf	0.152086137	2	2	erythrose 4-phosphate/phosphoenolpyruvate family amino acid metabolic process
larva	caste_associated	up_regulated	GO:1902222	0.0057589	Inf	0.152086137	2	2	erythrose 4-phosphate/phosphoenolpyruvate family amino acid catabolic process
larva	caste_associated	up_regulated	GO:0006558	0.0057589	Inf	0.152086137	2	2	L-phenylalanine metabolic process
larva	caste_associated	up_regulated	GO:0006559	0.0057589	Inf	0.152086137	2	2	L-phenylalanine catabolic process
larva	caste_associated	up_regulated	GO:0046348	0.007012522	7.05019305	0.836473755	4	11	amino sugar catabolic process
larva	caste_associated	up_regulated	GO:0006334	0.00705055	5.154600302	1.292732167	5	17	nucleosome assembly
larva	caste_associated	up_regulated	GO:0065004	0.00705055	5.154600302	1.292732167	5	17	protein-DNA complex assembly
larva	caste_associated	up_regulated	GO:0034728	0.00705055	5.154600302	1.292732167	5	17	nucleosome organization
larva	caste_associated	up_regulated	GO:0071824	0.00705055	5.154600302	1.292732167	5	17	protein-DNA complex subunit organization
larva	caste_associated	up_regulated	GO:0031497	0.00705055	5.154600302	1.292732167	5	17	chromatin assembly
larva	caste_associated	up_regulated	GO:0006333	0.00916915	4.756352245	1.368775236	5	18	chromatin assembly or disassembly
larva	caste_associated	up_regulated	GO:1901615	0.0137869	3.538961039	2.053162853	6	27	organic hydroxy compound metabolic process
larva	caste_associated	up_regulated	GO:0009074	0.016408016	24.50892857	0.228129206	2	3	aromatic amino acid family catabolic process
larva	caste_associated	up_regulated	GO:0006323	0.021960599	3.631887144	1.67294751	5	22	DNA packaging
larva	caste_associated	up_regulated	GO:0006525	0.031176537	12.25	0.304172275	2	4	arginine metabolic process
larva	caste_associated	up_regulated	GO:0006526	0.031176537	12.25	0.304172275	2	4	arginine biosynthetic process
larva	caste_associated	up_regulated	GO:0006066	0.036800109	3.083710407	1.901076716	5	25	alcohol metabolic process
larva	caste_associated	up_regulated	GO:1901605	0.040918139	2.406139016	3.269851952	7	43	alpha-amino acid metabolic process
larva	caste_associated	up_regulated	GO:0009072	0.045357147	4.60426009	0.836473755	3	11	aromatic amino acid family metabolic process
larva	caste_associated	up_regulated	GO:0042981	0.049381757	8.163690476	0.380215343	2	5	regulation of apoptotic process
larva	caste_associated	up_regulated	GO:0043067	0.049381757	8.163690476	0.380215343	2	5	regulation of programmed cell death
larva	caste_associated	up_regulated	GO:0010941	0.049381757	8.163690476	0.380215343	2	5	regulation of cell death
mandibular_gland	caste_associated	up_regulated	GO:0006412	0.046096904	Inf	0.046096904	1	137	translation
nurse_tissues	caste_associated	up_regulated	GO:0002376	0.000301572	30.31034483	0.139973082	3	13	immune system process
nurse_tissues	caste_associated	up_regulated	GO:0006412	0.000484666	6.052307692	1.475100942	7	137	translation
nurse_tissues	caste_associated	up_regulated	GO:0006414	0.000577641	23.29177719	0.172274563	3	16	translational elongation
nurse_tissues	caste_associated	up_regulated	GO:0045087	0.000665035	97.93333333	0.043068641	2	4	innate immune response
nurse_tissues	caste_associated	up_regulated	GO:0009617	0.001100936	65.26666667	0.053835801	2	5	response to bacterium
nurse_tissues	caste_associated	up_regulated	GO:0051707	0.001100936	65.26666667	0.053835801	2	5	response to other organism
nurse_tissues	caste_associated	up_regulated	GO:0042742	0.001100936	65.26666667	0.053835801	2	5	defense response to bacterium
nurse_tissues	caste_associated	up_regulated	GO:0098542	0.001100936	65.26666667	0.053835801	2	5	defense response to other organism
nurse_tissues	caste_associated	up_regulated	GO:0043207	0.002280998	39.13333333	0.075370121	2	7	response to external biotic stimulus
nurse_tissues	caste_associated	up_regulated	GO:0009607	0.002280998	39.13333333	0.075370121	2	7	response to biotic stimulus
nurse_tissues	caste_associated	up_regulated	GO:0006952	0.003020912	32.6	0.086137281	2	8	defense response
nurse_tissues	caste_associated	up_regulated	GO:0051239	0.003857969	27.93333333	0.096904441	2	9	regulation of multicellular organismal process
nurse_tissues	caste_associated	up_regulated	GO:0006955	0.004790123	24.43333333	0.107671602	2	10	immune response
nurse_tissues	caste_associated	up_regulated	GO:0051704	0.006931695	19.53333333	0.129205922	2	12	multi-organism process
nurse_tissues	caste_associated	up_regulated	GO:0009605	0.006931695	19.53333333	0.129205922	2	12	response to external stimulus
nurse_tissues	caste_associated	up_regulated	GO:0042381	0.01076716	Inf	0.01076716	1	1	hemolymph coagulation
nurse_tissues	caste_associated	up_regulated	GO:0043243	0.01076716	Inf	0.01076716	1	1	positive regulation of protein complex disassembly
nurse_tissues	caste_associated	up_regulated	GO:0043244	0.01076716	Inf	0.01076716	1	1	regulation of protein complex disassembly
nurse_tissues	caste_associated	up_regulated	GO:0090257	0.01076716	Inf	0.01076716	1	1	regulation of muscle system process
nurse_tissues	caste_associated	up_regulated	GO:0006452	0.01076716	Inf	0.01076716	1	1	translational frameshifting
nurse_tissues	caste_associated	up_regulated	GO:0006936	0.01076716	Inf	0.01076716	1	1	muscle contraction
nurse_tissues	caste_associated	up_regulated	GO:0006937	0.01076716	Inf	0.01076716	1	1	regulation of muscle contraction
nurse_tissues	caste_associated	up_regulated	GO:0006449	0.01076716	Inf	0.01076716	1	1	regulation of translational termination
nurse_tissues	caste_associated	up_regulated	GO:0003012	0.01076716	Inf	0.01076716	1	1	muscle system process
nurse_tissues	caste_associated	up_regulated	GO:0045901	0.01076716	Inf	0.01076716	1	1	positive regulation of translational elongation
nurse_tissues	caste_associated	up_regulated	GO:0045905	0.01076716	Inf	0.01076716	1	1	positive regulation of translational termination
nurse_tissues	caste_associated	up_regulated	GO:0044267	0.013055497	2.587301587	5.448183042	11	506	cellular protein metabolic process
nurse_tissues	caste_associated	up_regulated	GO:0045596	0.021421974	94.80645161	0.02153432	1	2	negative regulation of cell differentiation
nurse_tissues	caste_associated	up_regulated	GO:0044057	0.021421974	94.80645161	0.02153432	1	2	regulation of system process
nurse_tissues	caste_associated	up_regulated	GO:0045652	0.021421974	94.80645161	0.02153432	1	2	regulation of megakaryocyte differentiation
nurse_tissues	caste_associated	up_regulated	GO:0045653	0.021421974	94.80645161	0.02153432	1	2	negative regulation of megakaryocyte differentiation
nurse_tissues	caste_associated	up_regulated	GO:0030219	0.021421974	94.80645161	0.02153432	1	2	megakaryocyte differentiation
nurse_tissues	caste_associated	up_regulated	GO:0045638	0.021421974	94.80645161	0.02153432	1	2	negative regulation of myeloid cell differentiation
nurse_tissues	caste_associated	up_regulated	GO:0006336	0.021421974	94.80645161	0.02153432	1	2	DNA replication-independent nucleosome assembly
nurse_tissues	caste_associated	up_regulated	GO:1901532	0.021421974	94.80645161	0.02153432	1	2	regulation of hematopoietic progenitor cell differentiation
nurse_tissues	caste_associated	up_regulated	GO:1901533	0.021421974	94.80645161	0.02153432	1	2	negative regulation of hematopoietic progenitor cell differentiation
nurse_tissues	caste_associated	up_regulated	GO:0006959	0.021421974	94.80645161	0.02153432	1	2	humoral immune response
nurse_tissues	caste_associated	up_regulated	GO:0034724	0.021421974	94.80645161	0.02153432	1	2	DNA replication-independent nucleosome organization
nurse_tissues	caste_associated	up_regulated	GO:0002244	0.021421974	94.80645161	0.02153432	1	2	hematopoietic progenitor cell differentiation
nurse_tissues	caste_associated	up_regulated	GO:0043044	0.021421974	94.80645161	0.02153432	1	2	ATP-dependent chromatin remodeling
nurse_tissues	caste_associated	up_regulated	GO:0031055	0.021421974	94.80645161	0.02153432	1	2	chromatin remodeling at centromere
nurse_tissues	caste_associated	up_regulated	GO:0050878	0.021421974	94.80645161	0.02153432	1	2	regulation of body fluid levels
nurse_tissues	caste_associated	up_regulated	GO:0050817	0.021421974	94.80645161	0.02153432	1	2	coagulation
nurse_tissues	caste_associated	up_regulated	GO:0007599	0.021421974	94.80645161	0.02153432	1	2	hemostasis
nurse_tissues	caste_associated	up_regulated	GO:0051093	0.021421974	94.80645161	0.02153432	1	2	negative regulation of developmental process
nurse_tissues	caste_associated	up_regulated	GO:0034080	0.021421974	94.80645161	0.02153432	1	2	CENP-A containing nucleosome assembly at centromere
nurse_tissues	caste_associated	up_regulated	GO:0043486	0.021421974	94.80645161	0.02153432	1	2	histone exchange
nurse_tissues	caste_associated	up_regulated	GO:0045727	0.021421974	94.80645161	0.02153432	1	2	positive regulation of translation
nurse_tissues	caste_associated	up_regulated	GO:0034645	0.021796345	2.444291067	5.071332436	10	471	cellular macromolecule biosynthetic process
nurse_tissues	caste_associated	up_regulated	GO:0009059	0.022407769	2.431769095	5.092866756	10	473	macromolecule biosynthetic process
nurse_tissues	caste_associated	up_regulated	GO:0065008	0.029084173	4.965517241	0.67833109	3	63	regulation of biological quality
nurse_tissues	caste_associated	up_regulated	GO:0006338	0.031965575	47.38709677	0.03230148	1	3	chromatin remodeling
nurse_tissues	caste_associated	up_regulated	GO:0009611	0.031965575	47.38709677	0.03230148	1	3	response to wounding
nurse_tissues	caste_associated	up_regulated	GO:0008612	0.031965575	47.38709677	0.03230148	1	3	peptidyl-lysine modification to hypusine
nurse_tissues	caste_associated	up_regulated	GO:0007016	0.031965575	47.38709677	0.03230148	1	3	cytoskeletal anchoring at plasma membrane
nurse_tissues	caste_associated	up_regulated	GO:0034508	0.031965575	47.38709677	0.03230148	1	3	centromere complex assembly
nurse_tissues	caste_associated	up_regulated	GO:0042060	0.031965575	47.38709677	0.03230148	1	3	wound healing
nurse_tissues	caste_associated	up_regulated	GO:0046516	0.031965575	47.38709677	0.03230148	1	3	hypusine metabolic process
nurse_tissues	caste_associated	up_regulated	GO:0065007	0.033645775	2.105774144	7.903095559	13	734	biological regulation
nurse_tissues	caste_associated	up_regulated	GO:0043241	0.042399089	31.58064516	0.043068641	1	4	protein complex disassembly
nurse_tissues	caste_associated	up_regulated	GO:0022411	0.042399089	31.58064516	0.043068641	1	4	cellular component disassembly
nurse_tissues	caste_associated	up_regulated	GO:0032507	0.042399089	31.58064516	0.043068641	1	4	maintenance of protein location in cell
nurse_tissues	caste_associated	up_regulated	GO:0045637	0.042399089	31.58064516	0.043068641	1	4	regulation of myeloid cell differentiation
nurse_tissues	caste_associated	up_regulated	GO:0051235	0.042399089	31.58064516	0.043068641	1	4	maintenance of location
nurse_tissues	caste_associated	up_regulated	GO:0006415	0.042399089	31.58064516	0.043068641	1	4	translational termination
nurse_tissues	caste_associated	up_regulated	GO:0030099	0.042399089	31.58064516	0.043068641	1	4	myeloid cell differentiation
nurse_tissues	caste_associated	up_regulated	GO:0043624	0.042399089	31.58064516	0.043068641	1	4	cellular protein complex disassembly
nurse_tissues	caste_associated	up_regulated	GO:0032984	0.042399089	31.58064516	0.043068641	1	4	macromolecular complex disassembly
nurse_tissues	caste_associated	up_regulated	GO:0045185	0.042399089	31.58064516	0.043068641	1	4	maintenance of protein location
nurse_tissues	caste_associated	up_regulated	GO:0051651	0.042399089	31.58064516	0.043068641	1	4	maintenance of location in cell
nurse_tissues	caste_associated	up_regulated	GO:0044260	0.044662876	1.951807229	10.89636608	16	1012	cellular macromolecule metabolic process
nurse_tissues	caste_associated	up_regulated	GO:0010467	0.048404998	2.001769912	7.429340511	12	690	gene expression
