# Supplementary material for: The transcriptomic and evolutionary signature of social interactions regulating honey bee caste development
Source: Ecol Evol. 2015 Oct 8;5(21):4795–807. doi: 10.1002/ece3.1720 (PMC4662310; doi:10.1002/ece3.1720)
Supplement: Supplementary file 10 — Table S5. GO analysis for queen‐presence associated genes by tissue. [file ECE3-5-4795-s010.csv]

tissue	comparison	direction	GOBPID	Pvalue	OddsRatio	ExpCount	Count	Size	Term
hypopharyngeal_gland	queen_associated	up_regulated	GO:0006508	0.010856231	30.80662983	0.184724092	2	183	proteolysis
hypopharyngeal_gland	queen_associated	up_regulated	GO:0016485	0.011326729	30.0972973	0.188761777	2	187	protein processing
hypopharyngeal_gland	queen_associated	up_regulated	GO:0051604	0.011326729	30.0972973	0.188761777	2	187	protein maturation
hypopharyngeal_gland	queen_associated	up_regulated	GO:0006066	0.025032203	61.35416667	0.025235532	1	25	alcohol metabolic process
hypopharyngeal_gland	queen_associated	up_regulated	GO:1901615	0.027016533	56.59615385	0.027254374	1	27	organic hydroxy compound metabolic process
head	queen_associated	up_regulated	GO:0044364	0.000105325	Inf	0.020861373	2	2	disruption of cells of other organism
head	queen_associated	up_regulated	GO:0035821	0.000105325	Inf	0.020861373	2	2	modification of morphology or physiology of other organism
head	queen_associated	up_regulated	GO:0001906	0.000105325	Inf	0.020861373	2	2	cell killing
head	queen_associated	up_regulated	GO:0031640	0.000105325	Inf	0.020861373	2	2	killing of cells of other organism
head	queen_associated	up_regulated	GO:0009072	0.000160329	39.28125	0.11473755	3	11	aromatic amino acid family metabolic process
head	queen_associated	up_regulated	GO:0051704	0.000212263	34.9047619	0.125168237	3	12	multi-organism process
head	queen_associated	up_regulated	GO:0006334	0.000633262	22.4005102	0.177321669	3	17	nucleosome assembly
head	queen_associated	up_regulated	GO:0065004	0.000633262	22.4005102	0.177321669	3	17	protein-DNA complex assembly
head	queen_associated	up_regulated	GO:0034728	0.000633262	22.4005102	0.177321669	3	17	nucleosome organization
head	queen_associated	up_regulated	GO:0071824	0.000633262	22.4005102	0.177321669	3	17	protein-DNA complex subunit organization
head	queen_associated	up_regulated	GO:0031497	0.000633262	22.4005102	0.177321669	3	17	chromatin assembly
head	queen_associated	up_regulated	GO:0006333	0.000754555	20.9	0.187752355	3	18	chromatin assembly or disassembly
head	queen_associated	up_regulated	GO:0009617	0.001032827	67.54022989	0.052153432	2	5	response to bacterium
head	queen_associated	up_regulated	GO:0051707	0.001032827	67.54022989	0.052153432	2	5	response to other organism
head	queen_associated	up_regulated	GO:0042742	0.001032827	67.54022989	0.052153432	2	5	defense response to bacterium
head	queen_associated	up_regulated	GO:0098542	0.001032827	67.54022989	0.052153432	2	5	defense response to other organism
head	queen_associated	up_regulated	GO:0006323	0.001384315	16.47744361	0.229475101	3	22	DNA packaging
head	queen_associated	up_regulated	GO:0043207	0.002140846	40.49655172	0.073014805	2	7	response to external biotic stimulus
head	queen_associated	up_regulated	GO:0009607	0.002140846	40.49655172	0.073014805	2	7	response to biotic stimulus
head	queen_associated	up_regulated	GO:0034622	0.002602386	8.07267645	0.594549125	4	57	cellular macromolecular complex assembly
head	queen_associated	up_regulated	GO:0006952	0.002835934	33.73563218	0.083445491	2	8	defense response
head	queen_associated	up_regulated	GO:0071103	0.003791755	11.14668367	0.323351279	3	31	DNA conformation change
head	queen_associated	up_regulated	GO:0065003	0.004446908	6.879330944	0.688425303	4	66	macromolecular complex assembly
head	queen_associated	up_regulated	GO:0043933	0.006076417	6.259259259	0.751009421	4	72	macromolecular complex subunit organization
head	queen_associated	up_regulated	GO:0009605	0.00651307	20.2137931	0.125168237	2	12	response to external stimulus
head	queen_associated	up_regulated	GO:0006325	0.007286571	8.645833333	0.40679677	3	39	chromatin organization
head	queen_associated	up_regulated	GO:0022607	0.007707349	5.820395738	0.803162853	4	77	cellular component assembly
head	queen_associated	up_regulated	GO:0070271	0.010194478	7.578397213	0.458950202	3	44	protein complex biogenesis
head	queen_associated	up_regulated	GO:0051321	0.010430686	Inf	0.010430686	1	1	meiotic cell cycle
head	queen_associated	up_regulated	GO:0033044	0.010430686	Inf	0.010430686	1	1	regulation of chromosome organization
head	queen_associated	up_regulated	GO:0007420	0.010430686	Inf	0.010430686	1	1	brain development
head	queen_associated	up_regulated	GO:0007417	0.010430686	Inf	0.010430686	1	1	central nervous system development
head	queen_associated	up_regulated	GO:0061061	0.010430686	Inf	0.010430686	1	1	muscle structure development
head	queen_associated	up_regulated	GO:0001649	0.010430686	Inf	0.010430686	1	1	osteoblast differentiation
head	queen_associated	up_regulated	GO:0046351	0.010430686	Inf	0.010430686	1	1	disaccharide biosynthetic process
head	queen_associated	up_regulated	GO:0007126	0.010430686	Inf	0.010430686	1	1	meiotic nuclear division
head	queen_associated	up_regulated	GO:0007140	0.010430686	Inf	0.010430686	1	1	male meiosis
head	queen_associated	up_regulated	GO:0006997	0.010430686	Inf	0.010430686	1	1	nucleus organization
head	queen_associated	up_regulated	GO:0090230	0.010430686	Inf	0.010430686	1	1	regulation of centromere complex assembly
head	queen_associated	up_regulated	GO:0048650	0.010430686	Inf	0.010430686	1	1	caste determination, influence by environmental factors
head	queen_associated	up_regulated	GO:0048651	0.010430686	Inf	0.010430686	1	1	polyphenic determination, influence by environmental factors
head	queen_associated	up_regulated	GO:0048610	0.010430686	Inf	0.010430686	1	1	cellular process involved in reproduction
head	queen_associated	up_regulated	GO:0048647	0.010430686	Inf	0.010430686	1	1	polyphenic determination
head	queen_associated	up_regulated	GO:0048648	0.010430686	Inf	0.010430686	1	1	caste determination
head	queen_associated	up_regulated	GO:0051715	0.010430686	Inf	0.010430686	1	1	cytolysis in other organism
head	queen_associated	up_regulated	GO:0050829	0.010430686	Inf	0.010430686	1	1	defense response to Gram-negative bacterium
head	queen_associated	up_regulated	GO:0005992	0.010430686	Inf	0.010430686	1	1	trehalose biosynthetic process
head	queen_associated	up_regulated	GO:0050832	0.010430686	Inf	0.010430686	1	1	defense response to fungus
head	queen_associated	up_regulated	GO:0007596	0.010430686	Inf	0.010430686	1	1	blood coagulation
head	queen_associated	up_regulated	GO:0044179	0.010430686	Inf	0.010430686	1	1	hemolysis in other organism
head	queen_associated	up_regulated	GO:0042692	0.010430686	Inf	0.010430686	1	1	muscle cell differentiation
head	queen_associated	up_regulated	GO:0006570	0.010430686	Inf	0.010430686	1	1	tyrosine metabolic process
head	queen_associated	up_regulated	GO:0044764	0.010430686	Inf	0.010430686	1	1	multi-organism cellular process
head	queen_associated	up_regulated	GO:0006950	0.011788016	5.101294065	0.907469717	4	87	response to stress
head	queen_associated	up_regulated	GO:0051276	0.013692129	6.743012422	0.511103634	3	49	chromosome organization
head	queen_associated	up_regulated	GO:0006461	0.016927501	6.195	0.55282638	3	53	protein complex assembly
head	queen_associated	up_regulated	GO:0051348	0.020756048	98	0.020861373	1	2	negative regulation of transferase activity
head	queen_associated	up_regulated	GO:0031400	0.020756048	98	0.020861373	1	2	negative regulation of protein modification process
head	queen_associated	up_regulated	GO:0033673	0.020756048	98	0.020861373	1	2	negative regulation of kinase activity
head	queen_associated	up_regulated	GO:0042326	0.020756048	98	0.020861373	1	2	negative regulation of phosphorylation
head	queen_associated	up_regulated	GO:0006469	0.020756048	98	0.020861373	1	2	negative regulation of protein kinase activity
head	queen_associated	up_regulated	GO:0009620	0.020756048	98	0.020861373	1	2	response to fungus
head	queen_associated	up_regulated	GO:0001933	0.020756048	98	0.020861373	1	2	negative regulation of protein phosphorylation
head	queen_associated	up_regulated	GO:0030091	0.020756048	98	0.020861373	1	2	protein repair
head	queen_associated	up_regulated	GO:0050878	0.020756048	98	0.020861373	1	2	regulation of body fluid levels
head	queen_associated	up_regulated	GO:0050817	0.020756048	98	0.020861373	1	2	coagulation
head	queen_associated	up_regulated	GO:0050830	0.020756048	98	0.020861373	1	2	defense response to Gram-positive bacterium
head	queen_associated	up_regulated	GO:0007599	0.020756048	98	0.020861373	1	2	hemostasis
head	queen_associated	up_regulated	GO:0019835	0.020756048	98	0.020861373	1	2	cytolysis
head	queen_associated	up_regulated	GO:1902221	0.020756048	98	0.020861373	1	2	erythrose 4-phosphate/phosphoenolpyruvate family amino acid metabolic process
head	queen_associated	up_regulated	GO:1902222	0.020756048	98	0.020861373	1	2	erythrose 4-phosphate/phosphoenolpyruvate family amino acid catabolic process
head	queen_associated	up_regulated	GO:0009312	0.020756048	98	0.020861373	1	2	oligosaccharide biosynthetic process
head	queen_associated	up_regulated	GO:0008360	0.020756048	98	0.020861373	1	2	regulation of cell shape
head	queen_associated	up_regulated	GO:0022603	0.020756048	98	0.020861373	1	2	regulation of anatomical structure morphogenesis
head	queen_associated	up_regulated	GO:0022604	0.020756048	98	0.020861373	1	2	regulation of cell morphogenesis
head	queen_associated	up_regulated	GO:0006558	0.020756048	98	0.020861373	1	2	L-phenylalanine metabolic process
head	queen_associated	up_regulated	GO:0006559	0.020756048	98	0.020861373	1	2	L-phenylalanine catabolic process
head	queen_associated	up_regulated	GO:0044085	0.020845619	4.252899364	1.0743607	4	103	cellular component biogenesis
head	queen_associated	up_regulated	GO:0071822	0.02252345	5.519770408	0.615410498	3	59	protein complex subunit organization
head	queen_associated	up_regulated	GO:0065008	0.026753688	5.144642857	0.657133244	3	63	regulation of biological quality
head	queen_associated	up_regulated	GO:0001503	0.030977113	48.98333333	0.031292059	1	3	ossification
head	queen_associated	up_regulated	GO:0000003	0.030977113	48.98333333	0.031292059	1	3	reproduction
head	queen_associated	up_regulated	GO:0051248	0.030977113	48.98333333	0.031292059	1	3	negative regulation of protein metabolic process
head	queen_associated	up_regulated	GO:0009074	0.030977113	48.98333333	0.031292059	1	3	aromatic amino acid family catabolic process
head	queen_associated	up_regulated	GO:0009611	0.030977113	48.98333333	0.031292059	1	3	response to wounding
head	queen_associated	up_regulated	GO:0010563	0.030977113	48.98333333	0.031292059	1	3	negative regulation of phosphorus metabolic process
head	queen_associated	up_regulated	GO:0005991	0.030977113	48.98333333	0.031292059	1	3	trehalose metabolic process
head	queen_associated	up_regulated	GO:0045936	0.030977113	48.98333333	0.031292059	1	3	negative regulation of phosphate metabolic process
head	queen_associated	up_regulated	GO:0005984	0.030977113	48.98333333	0.031292059	1	3	disaccharide metabolic process
head	queen_associated	up_regulated	GO:0034508	0.030977113	48.98333333	0.031292059	1	3	centromere complex assembly
head	queen_associated	up_regulated	GO:0042060	0.030977113	48.98333333	0.031292059	1	3	wound healing
head	queen_associated	up_regulated	GO:0032269	0.030977113	48.98333333	0.031292059	1	3	negative regulation of cellular protein metabolic process
head	queen_associated	up_regulated	GO:0071704	0.032362546	2.230902778	17.51312248	23	1679	organic substance metabolic process
head	queen_associated	up_regulated	GO:0019752	0.037986204	3.482716049	1.293405114	4	124	carboxylic acid metabolic process
head	queen_associated	up_regulated	GO:0006082	0.037986204	3.482716049	1.293405114	4	124	organic acid metabolic process
head	queen_associated	up_regulated	GO:0043436	0.037986204	3.482716049	1.293405114	4	124	oxoacid metabolic process
head	queen_associated	up_regulated	GO:0044238	0.039363167	2.108507494	16.69952894	22	1601	primary metabolic process
head	queen_associated	up_regulated	GO:0045087	0.0410949	32.64444444	0.041722746	1	4	innate immune response
head	queen_associated	up_regulated	GO:0007399	0.0410949	32.64444444	0.041722746	1	4	nervous system development
head	queen_associated	up_regulated	GO:0032268	0.048035302	6.269396552	0.354643338	2	34	regulation of cellular protein metabolic process
larva	queen_associated	up_regulated	GO:0006979	6.63E-06	48.83333333	0.137281292	4	12	response to oxidative stress
larva	queen_associated	up_regulated	GO:0055114	0.002396335	3.723706564	3.065948856	9	268	oxidation-reduction process
larva	queen_associated	up_regulated	GO:0006030	0.007550135	8.519061584	0.411843876	3	36	chitin metabolic process
larva	queen_associated	up_regulated	GO:1901071	0.008782723	8.026728111	0.434724092	3	38	glucosamine-containing compound metabolic process
larva	queen_associated	up_regulated	GO:0006040	0.009440847	7.801075269	0.446164199	3	39	amino sugar metabolic process
larva	queen_associated	up_regulated	GO:0006022	0.01399056	6.67281106	0.514804845	3	45	aminoglycan metabolic process
larva	queen_associated	up_regulated	GO:0006950	0.016257682	4.586345382	0.995289367	4	87	response to stress
larva	queen_associated	up_regulated	GO:0006629	0.020320074	4.268164794	1.063930013	4	93	lipid metabolic process
larva	queen_associated	up_regulated	GO:0006066	0.032336004	7.921195652	0.286002692	2	25	alcohol metabolic process
larva	queen_associated	up_regulated	GO:0005991	0.033940484	44.48484848	0.034320323	1	3	trehalose metabolic process
larva	queen_associated	up_regulated	GO:0005984	0.033940484	44.48484848	0.034320323	1	3	disaccharide metabolic process
larva	queen_associated	up_regulated	GO:1901615	0.037300169	7.2825	0.308882907	2	27	organic hydroxy compound metabolic process
larva	queen_associated	up_regulated	GO:0044710	0.041422452	1.977864583	8.946164199	14	782	single-organism metabolic process
mandibular_gland	queen_associated	up_regulated	GO:0006412	5.39E-08	3.047584819	19.03802153	43	137	translation
mandibular_gland	queen_associated	up_regulated	GO:0034645	6.09E-07	1.915185378	65.45188425	101	471	cellular macromolecule biosynthetic process
mandibular_gland	queen_associated	up_regulated	GO:0009059	7.60E-07	1.903148263	65.72981157	101	473	macromolecule biosynthetic process
mandibular_gland	queen_associated	up_regulated	GO:0010467	1.30E-06	1.753451293	95.88492598	135	690	gene expression
mandibular_gland	queen_associated	up_regulated	GO:0019538	1.65E-06	1.761079622	90.04845222	128	648	protein metabolic process
mandibular_gland	queen_associated	up_regulated	GO:0044267	1.91E-06	1.834618	70.31561238	105	506	cellular protein metabolic process
mandibular_gland	queen_associated	up_regulated	GO:0010646	9.80E-05	2.80888058	10.97812921	24	79	regulation of cell communication
mandibular_gland	queen_associated	up_regulated	GO:0009966	9.80E-05	2.80888058	10.97812921	24	79	regulation of signal transduction
mandibular_gland	queen_associated	up_regulated	GO:0051056	0.000116853	3.125426674	8.476783311	20	61	regulation of small GTPase mediated signal transduction
mandibular_gland	queen_associated	up_regulated	GO:0023051	0.00012221	2.757620272	11.11709287	24	80	regulation of signaling
mandibular_gland	queen_associated	up_regulated	GO:0044260	0.000139973	1.495161822	140.6312248	174	1012	cellular macromolecule metabolic process
mandibular_gland	queen_associated	up_regulated	GO:0043170	0.000145364	1.480537141	166.756393	201	1200	macromolecule metabolic process
mandibular_gland	queen_associated	up_regulated	GO:0048583	0.000151678	2.708158571	11.25605653	24	81	regulation of response to stimulus
mandibular_gland	queen_associated	up_regulated	GO:0046578	0.000304172	3.188131313	7.087146703	17	51	regulation of Ras protein signal transduction
mandibular_gland	queen_associated	up_regulated	GO:1902531	0.000309688	2.843087362	9.032637954	20	65	regulation of intracellular signal transduction
mandibular_gland	queen_associated	up_regulated	GO:0007265	0.000357354	4.224438903	4.168909825	12	30	Ras protein signal transduction
mandibular_gland	queen_associated	up_regulated	GO:0019219	0.000519057	1.745597073	37.79811575	57	272	regulation of nucleobase-containing compound metabolic process
mandibular_gland	queen_associated	up_regulated	GO:1901576	0.000524928	1.509615134	86.71332436	113	624	organic substance biosynthetic process
mandibular_gland	queen_associated	up_regulated	GO:0051171	0.000572878	1.736774345	37.93707941	57	273	regulation of nitrogen compound metabolic process
mandibular_gland	queen_associated	up_regulated	GO:0009058	0.000901075	1.474119302	90.60430686	116	652	biosynthetic process
mandibular_gland	queen_associated	up_regulated	GO:0044249	0.000925953	1.483901869	85.18472409	110	613	cellular biosynthetic process
mandibular_gland	queen_associated	up_regulated	GO:0006468	0.000945574	1.967793881	20.84454913	35	150	protein phosphorylation
mandibular_gland	queen_associated	up_regulated	GO:0006355	0.001001264	1.747175204	32.93438762	50	237	regulation of transcription, DNA-templated
mandibular_gland	queen_associated	up_regulated	GO:0051252	0.001001264	1.747175204	32.93438762	50	237	regulation of RNA metabolic process
mandibular_gland	queen_associated	up_regulated	GO:2001141	0.001001264	1.747175204	32.93438762	50	237	regulation of RNA biosynthetic process
mandibular_gland	queen_associated	up_regulated	GO:0007266	0.001106852	4.728341584	2.918236878	9	21	Rho protein signal transduction
mandibular_gland	queen_associated	up_regulated	GO:0035023	0.001106852	4.728341584	2.918236878	9	21	regulation of Rho protein signal transduction
mandibular_gland	queen_associated	up_regulated	GO:0032774	0.001474587	1.666472688	37.65915209	55	271	RNA biosynthetic process
mandibular_gland	queen_associated	up_regulated	GO:0006351	0.001474587	1.666472688	37.65915209	55	271	transcription, DNA-templated
mandibular_gland	queen_associated	up_regulated	GO:0019222	0.002068517	1.584827586	45.02422611	63	324	regulation of metabolic process
mandibular_gland	queen_associated	up_regulated	GO:0080090	0.002163138	1.598148276	42.52288022	60	306	regulation of primary metabolic process
mandibular_gland	queen_associated	up_regulated	GO:0031323	0.002544952	1.583889244	42.80080754	60	308	regulation of cellular metabolic process
mandibular_gland	queen_associated	up_regulated	GO:0016310	0.002720561	1.761789013	25.29138627	39	182	phosphorylation
mandibular_gland	queen_associated	up_regulated	GO:0044237	0.002793216	1.350006637	200.3855989	227	1442	cellular metabolic process
mandibular_gland	queen_associated	up_regulated	GO:0009987	0.002898431	1.406701445	291.1288694	315	2095	cellular process
mandibular_gland	queen_associated	up_regulated	GO:2000112	0.003070776	1.626381215	35.43573351	51	255	regulation of cellular macromolecule biosynthetic process
mandibular_gland	queen_associated	up_regulated	GO:0010556	0.003070776	1.626381215	35.43573351	51	255	regulation of macromolecule biosynthetic process
mandibular_gland	queen_associated	up_regulated	GO:0065007	0.003238326	1.389744116	101.9993271	125	734	biological regulation
mandibular_gland	queen_associated	up_regulated	GO:0050789	0.003266902	1.392994799	99.22005384	122	714	regulation of biological process
mandibular_gland	queen_associated	up_regulated	GO:0009889	0.00334713	1.61776041	35.57469717	51	256	regulation of biosynthetic process
mandibular_gland	queen_associated	up_regulated	GO:0031326	0.00334713	1.61776041	35.57469717	51	256	regulation of cellular biosynthetic process
mandibular_gland	queen_associated	up_regulated	GO:0050794	0.003662841	1.39036065	96.71870794	119	696	regulation of cellular process
mandibular_gland	queen_associated	up_regulated	GO:0010468	0.005075715	1.575887924	36.26951548	51	261	regulation of gene expression
mandibular_gland	queen_associated	up_regulated	GO:0044092	0.00909566	8.332518337	0.972745626	4	7	negative regulation of molecular function
mandibular_gland	queen_associated	up_regulated	GO:0043086	0.00909566	8.332518337	0.972745626	4	7	negative regulation of catalytic activity
mandibular_gland	queen_associated	up_regulated	GO:0045087	0.009562192	18.71707317	0.555854643	3	4	innate immune response
mandibular_gland	queen_associated	up_regulated	GO:0034654	0.010921691	1.453004101	45.58008075	60	328	nucleobase-containing compound biosynthetic process
mandibular_gland	queen_associated	up_regulated	GO:0007165	0.01529245	1.394010881	53.50100942	68	385	signal transduction
mandibular_gland	queen_associated	up_regulated	GO:0044700	0.015733112	1.388544892	54.47375505	69	392	single organism signaling
mandibular_gland	queen_associated	up_regulated	GO:0023052	0.015733112	1.388544892	54.47375505	69	392	signaling
mandibular_gland	queen_associated	up_regulated	GO:0019438	0.016096263	1.409386715	48.22039031	62	347	aromatic compound biosynthetic process
mandibular_gland	queen_associated	up_regulated	GO:0060255	0.016143144	1.451667446	39.32671602	52	283	regulation of macromolecule metabolic process
mandibular_gland	queen_associated	up_regulated	GO:0044238	0.01641047	1.264155765	222.480821	243	1601	primary metabolic process
mandibular_gland	queen_associated	up_regulated	GO:0007155	0.017143037	2.387201921	5.558546433	11	40	cell adhesion
mandibular_gland	queen_associated	up_regulated	GO:0022610	0.017143037	2.387201921	5.558546433	11	40	biological adhesion
mandibular_gland	queen_associated	up_regulated	GO:0048523	0.017304487	2.515136476	4.863728129	10	35	negative regulation of cellular process
mandibular_gland	queen_associated	up_regulated	GO:0035556	0.017680366	1.573821269	23.90174966	34	172	intracellular signal transduction
mandibular_gland	queen_associated	up_regulated	GO:1901362	0.018700786	1.392081911	49.47106326	63	356	organic cyclic compound biosynthetic process
mandibular_gland	queen_associated	up_regulated	GO:0036211	0.019157315	1.429102743	40.57738896	53	292	protein modification process
mandibular_gland	queen_associated	up_regulated	GO:0006464	0.019157315	1.429102743	40.57738896	53	292	cellular protein modification process
mandibular_gland	queen_associated	up_regulated	GO:0045596	0.019270625	Inf	0.277927322	2	2	negative regulation of cell differentiation
mandibular_gland	queen_associated	up_regulated	GO:0045652	0.019270625	Inf	0.277927322	2	2	regulation of megakaryocyte differentiation
mandibular_gland	queen_associated	up_regulated	GO:0045653	0.019270625	Inf	0.277927322	2	2	negative regulation of megakaryocyte differentiation
mandibular_gland	queen_associated	up_regulated	GO:0030219	0.019270625	Inf	0.277927322	2	2	megakaryocyte differentiation
mandibular_gland	queen_associated	up_regulated	GO:0045638	0.019270625	Inf	0.277927322	2	2	negative regulation of myeloid cell differentiation
mandibular_gland	queen_associated	up_regulated	GO:0006336	0.019270625	Inf	0.277927322	2	2	DNA replication-independent nucleosome assembly
mandibular_gland	queen_associated	up_regulated	GO:1901532	0.019270625	Inf	0.277927322	2	2	regulation of hematopoietic progenitor cell differentiation
mandibular_gland	queen_associated	up_regulated	GO:1901533	0.019270625	Inf	0.277927322	2	2	negative regulation of hematopoietic progenitor cell differentiation
mandibular_gland	queen_associated	up_regulated	GO:0016575	0.019270625	Inf	0.277927322	2	2	histone deacetylation
mandibular_gland	queen_associated	up_regulated	GO:0034724	0.019270625	Inf	0.277927322	2	2	DNA replication-independent nucleosome organization
mandibular_gland	queen_associated	up_regulated	GO:0002244	0.019270625	Inf	0.277927322	2	2	hematopoietic progenitor cell differentiation
mandibular_gland	queen_associated	up_regulated	GO:0043044	0.019270625	Inf	0.277927322	2	2	ATP-dependent chromatin remodeling
mandibular_gland	queen_associated	up_regulated	GO:0031055	0.019270625	Inf	0.277927322	2	2	chromatin remodeling at centromere
mandibular_gland	queen_associated	up_regulated	GO:0051093	0.019270625	Inf	0.277927322	2	2	negative regulation of developmental process
mandibular_gland	queen_associated	up_regulated	GO:0034080	0.019270625	Inf	0.277927322	2	2	CENP-A containing nucleosome assembly at centromere
mandibular_gland	queen_associated	up_regulated	GO:0043486	0.019270625	Inf	0.277927322	2	2	histone exchange
mandibular_gland	queen_associated	up_regulated	GO:0007154	0.020182447	1.364221364	56.00235532	70	403	cell communication
mandibular_gland	queen_associated	up_regulated	GO:0051336	0.021087375	2.417446077	5.00269179	10	36	regulation of hydrolase activity
mandibular_gland	queen_associated	up_regulated	GO:0048519	0.021087375	2.417446077	5.00269179	10	36	negative regulation of biological process
mandibular_gland	queen_associated	up_regulated	GO:0051346	0.021448012	9.354878049	0.694818304	3	5	negative regulation of hydrolase activity
mandibular_gland	queen_associated	up_regulated	GO:0009617	0.021448012	9.354878049	0.694818304	3	5	response to bacterium
mandibular_gland	queen_associated	up_regulated	GO:0051707	0.021448012	9.354878049	0.694818304	3	5	response to other organism
mandibular_gland	queen_associated	up_regulated	GO:0042742	0.021448012	9.354878049	0.694818304	3	5	defense response to bacterium
mandibular_gland	queen_associated	up_regulated	GO:0098542	0.021448012	9.354878049	0.694818304	3	5	defense response to other organism
mandibular_gland	queen_associated	up_regulated	GO:0010466	0.021448012	9.354878049	0.694818304	3	5	negative regulation of peptidase activity
mandibular_gland	queen_associated	up_regulated	GO:0018130	0.022858011	1.37668517	49.05417227	62	353	heterocycle biosynthetic process
mandibular_gland	queen_associated	up_regulated	GO:0002376	0.024993039	3.907781863	1.806527591	5	13	immune system process
mandibular_gland	queen_associated	up_regulated	GO:0071704	0.032712685	1.227137151	233.3199865	251	1679	organic substance metabolic process
mandibular_gland	queen_associated	up_regulated	GO:0044271	0.038257344	1.329969183	49.47106326	61	356	cellular nitrogen compound biosynthetic process
mandibular_gland	queen_associated	up_regulated	GO:0052547	0.038520275	6.234146341	0.833781965	3	6	regulation of peptidase activity
mandibular_gland	queen_associated	up_regulated	GO:0006796	0.039184411	1.298881867	60.58815612	73	436	phosphate-containing compound metabolic process
mandibular_gland	queen_associated	up_regulated	GO:0050790	0.042517241	1.93362747	7.087146703	12	51	regulation of catalytic activity
mandibular_gland	queen_associated	up_regulated	GO:0006793	0.042975938	1.290588235	60.86608345	73	438	phosphorus metabolic process
mandibular_gland	queen_associated	up_regulated	GO:0007264	0.049379768	1.561539125	15.42496635	22	111	small GTPase mediated signal transduction
nurse_tissues	queen_associated	up_regulated	GO:0006412	3.74E-08	3.03037409	20.23654105	45	137	translation
nurse_tissues	queen_associated	up_regulated	GO:0019538	7.20E-07	1.771709983	95.71736205	136	648	protein metabolic process
nurse_tissues	queen_associated	up_regulated	GO:0034645	1.12E-06	1.861318347	69.57234186	105	471	cellular macromolecule biosynthetic process
nurse_tissues	queen_associated	up_regulated	GO:0010467	1.28E-06	1.731856276	101.9212651	142	690	gene expression
nurse_tissues	queen_associated	up_regulated	GO:0009059	1.40E-06	1.849493947	69.86776581	105	473	macromolecule biosynthetic process
nurse_tissues	queen_associated	up_regulated	GO:0044267	2.20E-06	1.804289092	74.7422611	110	506	cellular protein metabolic process
nurse_tissues	queen_associated	up_regulated	GO:0043170	7.40E-05	1.492260536	177.2543742	214	1200	macromolecule metabolic process
nurse_tissues	queen_associated	up_regulated	GO:0044260	0.000185008	1.469353136	149.4845222	183	1012	cellular macromolecule metabolic process
nurse_tissues	queen_associated	up_regulated	GO:0010646	0.000260101	2.605564074	11.6692463	24	79	regulation of cell communication
nurse_tissues	queen_associated	up_regulated	GO:0009966	0.000260101	2.605564074	11.6692463	24	79	regulation of signal transduction
nurse_tissues	queen_associated	up_regulated	GO:0051056	0.000275821	2.901216602	9.010430686	20	61	regulation of small GTPase mediated signal transduction
nurse_tissues	queen_associated	up_regulated	GO:0023051	0.000321475	2.558003442	11.81695828	24	80	regulation of signaling
nurse_tissues	queen_associated	up_regulated	GO:0048583	0.000395255	2.512111604	11.96467026	24	81	regulation of response to stimulus
nurse_tissues	queen_associated	up_regulated	GO:0009058	0.000447331	1.494829245	96.30820996	124	652	biosynthetic process
nurse_tissues	queen_associated	up_regulated	GO:1901576	0.00054616	1.493391089	92.17227456	119	624	organic substance biosynthetic process
nurse_tissues	queen_associated	up_regulated	GO:0046578	0.000636514	2.960900474	7.533310902	17	51	regulation of Ras protein signal transduction
nurse_tissues	queen_associated	up_regulated	GO:0007265	0.000636689	3.926619828	4.431359354	12	30	Ras protein signal transduction
nurse_tissues	queen_associated	up_regulated	GO:1902531	0.000704336	2.639087775	9.6012786	20	65	regulation of intracellular signal transduction
nurse_tissues	queen_associated	up_regulated	GO:0019219	0.000826875	1.691129232	40.17765814	59	272	regulation of nucleobase-containing compound metabolic process
nurse_tissues	queen_associated	up_regulated	GO:0044249	0.000911285	1.471217397	90.5474428	116	613	cellular biosynthetic process
nurse_tissues	queen_associated	up_regulated	GO:0051171	0.000912136	1.68250123	40.32537012	59	273	regulation of nitrogen compound metabolic process
nurse_tissues	queen_associated	up_regulated	GO:0044092	0.001117241	14.57949309	1.033983849	5	7	negative regulation of molecular function
nurse_tissues	queen_associated	up_regulated	GO:0043086	0.001117241	14.57949309	1.033983849	5	7	negative regulation of catalytic activity
nurse_tissues	queen_associated	up_regulated	GO:0006355	0.00130655	1.705370487	35.0077389	52	237	regulation of transcription, DNA-templated
nurse_tissues	queen_associated	up_regulated	GO:0051252	0.00130655	1.705370487	35.0077389	52	237	regulation of RNA metabolic process
nurse_tissues	queen_associated	up_regulated	GO:2001141	0.00130655	1.705370487	35.0077389	52	237	regulation of RNA biosynthetic process
nurse_tissues	queen_associated	up_regulated	GO:0080090	0.00136129	1.61569146	45.19986541	64	306	regulation of primary metabolic process
nurse_tissues	queen_associated	up_regulated	GO:0019222	0.001430683	1.595037865	47.85868102	67	324	regulation of metabolic process
nurse_tissues	queen_associated	up_regulated	GO:0006468	0.001456584	1.895520439	22.15679677	36	150	protein phosphorylation
nurse_tissues	queen_associated	up_regulated	GO:0031323	0.001623292	1.60104918	45.49528937	64	308	regulation of cellular metabolic process
nurse_tissues	queen_associated	up_regulated	GO:0007266	0.001732802	4.397093023	3.101951548	9	21	Rho protein signal transduction
nurse_tissues	queen_associated	up_regulated	GO:0035023	0.001732802	4.397093023	3.101951548	9	21	regulation of Rho protein signal transduction
nurse_tissues	queen_associated	up_regulated	GO:0009617	0.002076806	23.28275862	0.738559892	4	5	response to bacterium
nurse_tissues	queen_associated	up_regulated	GO:0051707	0.002076806	23.28275862	0.738559892	4	5	response to other organism
nurse_tissues	queen_associated	up_regulated	GO:0042742	0.002076806	23.28275862	0.738559892	4	5	defense response to bacterium
nurse_tissues	queen_associated	up_regulated	GO:0098542	0.002076806	23.28275862	0.738559892	4	5	defense response to other organism
nurse_tissues	queen_associated	up_regulated	GO:0032774	0.002213228	1.61695699	40.02994616	57	271	RNA biosynthetic process
nurse_tissues	queen_associated	up_regulated	GO:0006351	0.002213228	1.61695699	40.02994616	57	271	transcription, DNA-templated
nurse_tissues	queen_associated	up_regulated	GO:0044237	0.002221829	1.34993566	213.0006729	241	1442	cellular metabolic process
nurse_tissues	queen_associated	up_regulated	GO:0065007	0.002253136	1.397213794	108.4205922	133	734	biological regulation
nurse_tissues	queen_associated	up_regulated	GO:2000112	0.002478725	1.627292111	37.66655451	54	255	regulation of cellular macromolecule biosynthetic process
nurse_tissues	queen_associated	up_regulated	GO:0010556	0.002478725	1.627292111	37.66655451	54	255	regulation of macromolecule biosynthetic process
nurse_tissues	queen_associated	up_regulated	GO:0016310	0.002562388	1.747603265	26.88358008	41	182	phosphorylation
nurse_tissues	queen_associated	up_regulated	GO:0009889	0.002715538	1.618541854	37.81426649	54	256	regulation of biosynthetic process
nurse_tissues	queen_associated	up_regulated	GO:0031326	0.002715538	1.618541854	37.81426649	54	256	regulation of cellular biosynthetic process
nurse_tissues	queen_associated	up_regulated	GO:0009987	0.002844852	1.394489062	309.4565949	334	2095	cellular process
nurse_tissues	queen_associated	up_regulated	GO:0050789	0.003045565	1.385674111	105.4663526	129	714	regulation of biological process
nurse_tissues	queen_associated	up_regulated	GO:0034508	0.003204145	Inf	0.443135935	3	3	centromere complex assembly
nurse_tissues	queen_associated	up_regulated	GO:0050794	0.003215028	1.386346057	102.807537	126	696	regulation of cellular process
nurse_tissues	queen_associated	up_regulated	GO:0010468	0.004219096	1.576058724	38.55282638	54	261	regulation of gene expression
nurse_tissues	queen_associated	up_regulated	GO:0044238	0.008363007	1.291123526	236.4868775	260	1601	primary metabolic process
nurse_tissues	queen_associated	up_regulated	GO:0048523	0.009397027	2.686818536	5.169919246	11	35	negative regulation of cellular process
nurse_tissues	queen_associated	up_regulated	GO:0060255	0.009562401	1.485329131	41.80248991	56	283	regulation of macromolecule metabolic process
nurse_tissues	queen_associated	up_regulated	GO:0007155	0.010143279	2.514218802	5.908479139	12	40	cell adhesion
nurse_tissues	queen_associated	up_regulated	GO:0022610	0.010143279	2.514218802	5.908479139	12	40	biological adhesion
nurse_tissues	queen_associated	up_regulated	GO:0043207	0.011352408	7.754789272	1.033983849	4	7	response to external biotic stimulus
nurse_tissues	queen_associated	up_regulated	GO:0009607	0.011352408	7.754789272	1.033983849	4	7	response to biotic stimulus
nurse_tissues	queen_associated	up_regulated	GO:0045087	0.011404986	17.42201835	0.590847914	3	4	innate immune response
nurse_tissues	queen_associated	up_regulated	GO:0048519	0.011785024	2.578317757	5.317631225	11	36	negative regulation of biological process
nurse_tissues	queen_associated	up_regulated	GO:0071704	0.012259347	1.274478101	248.0084118	270	1679	organic substance metabolic process
nurse_tissues	queen_associated	up_regulated	GO:0034654	0.017647696	1.401587523	48.44952894	62	328	nucleobase-containing compound biosynthetic process
nurse_tissues	queen_associated	up_regulated	GO:0006952	0.020085957	5.813793103	1.181695828	4	8	defense response
nurse_tissues	queen_associated	up_regulated	GO:0051348	0.021776455	Inf	0.295423957	2	2	negative regulation of transferase activity
nurse_tissues	queen_associated	up_regulated	GO:0031400	0.021776455	Inf	0.295423957	2	2	negative regulation of protein modification process
nurse_tissues	queen_associated	up_regulated	GO:0033673	0.021776455	Inf	0.295423957	2	2	negative regulation of kinase activity
nurse_tissues	queen_associated	up_regulated	GO:0042326	0.021776455	Inf	0.295423957	2	2	negative regulation of phosphorylation
nurse_tissues	queen_associated	up_regulated	GO:0045596	0.021776455	Inf	0.295423957	2	2	negative regulation of cell differentiation
nurse_tissues	queen_associated	up_regulated	GO:0045652	0.021776455	Inf	0.295423957	2	2	regulation of megakaryocyte differentiation
nurse_tissues	queen_associated	up_regulated	GO:0045653	0.021776455	Inf	0.295423957	2	2	negative regulation of megakaryocyte differentiation
nurse_tissues	queen_associated	up_regulated	GO:0030219	0.021776455	Inf	0.295423957	2	2	megakaryocyte differentiation
nurse_tissues	queen_associated	up_regulated	GO:0045638	0.021776455	Inf	0.295423957	2	2	negative regulation of myeloid cell differentiation
nurse_tissues	queen_associated	up_regulated	GO:0006336	0.021776455	Inf	0.295423957	2	2	DNA replication-independent nucleosome assembly
nurse_tissues	queen_associated	up_regulated	GO:1901532	0.021776455	Inf	0.295423957	2	2	regulation of hematopoietic progenitor cell differentiation
nurse_tissues	queen_associated	up_regulated	GO:1901533	0.021776455	Inf	0.295423957	2	2	negative regulation of hematopoietic progenitor cell differentiation
nurse_tissues	queen_associated	up_regulated	GO:0016575	0.021776455	Inf	0.295423957	2	2	histone deacetylation
nurse_tissues	queen_associated	up_regulated	GO:0006469	0.021776455	Inf	0.295423957	2	2	negative regulation of protein kinase activity
nurse_tissues	queen_associated	up_regulated	GO:0034724	0.021776455	Inf	0.295423957	2	2	DNA replication-independent nucleosome organization
nurse_tissues	queen_associated	up_regulated	GO:0002244	0.021776455	Inf	0.295423957	2	2	hematopoietic progenitor cell differentiation
nurse_tissues	queen_associated	up_regulated	GO:0043044	0.021776455	Inf	0.295423957	2	2	ATP-dependent chromatin remodeling
nurse_tissues	queen_associated	up_regulated	GO:0044364	0.021776455	Inf	0.295423957	2	2	disruption of cells of other organism
nurse_tissues	queen_associated	up_regulated	GO:0031055	0.021776455	Inf	0.295423957	2	2	chromatin remodeling at centromere
nurse_tissues	queen_associated	up_regulated	GO:0035821	0.021776455	Inf	0.295423957	2	2	modification of morphology or physiology of other organism
nurse_tissues	queen_associated	up_regulated	GO:0001933	0.021776455	Inf	0.295423957	2	2	negative regulation of protein phosphorylation
nurse_tissues	queen_associated	up_regulated	GO:0001906	0.021776455	Inf	0.295423957	2	2	cell killing
nurse_tissues	queen_associated	up_regulated	GO:0050878	0.021776455	Inf	0.295423957	2	2	regulation of body fluid levels
nurse_tissues	queen_associated	up_regulated	GO:0050817	0.021776455	Inf	0.295423957	2	2	coagulation
nurse_tissues	queen_associated	up_regulated	GO:0007599	0.021776455	Inf	0.295423957	2	2	hemostasis
nurse_tissues	queen_associated	up_regulated	GO:0051093	0.021776455	Inf	0.295423957	2	2	negative regulation of developmental process
nurse_tissues	queen_associated	up_regulated	GO:0031640	0.021776455	Inf	0.295423957	2	2	killing of cells of other organism
nurse_tissues	queen_associated	up_regulated	GO:0034080	0.021776455	Inf	0.295423957	2	2	CENP-A containing nucleosome assembly at centromere
nurse_tissues	queen_associated	up_regulated	GO:0043486	0.021776455	Inf	0.295423957	2	2	histone exchange
nurse_tissues	queen_associated	up_regulated	GO:0051704	0.022236192	4.157340355	1.772543742	5	12	multi-organism process
nurse_tissues	queen_associated	up_regulated	GO:0035556	0.025347261	1.515140565	25.4064603	35	172	intracellular signal transduction
nurse_tissues	queen_associated	up_regulated	GO:0051346	0.025397257	8.707568807	0.738559892	3	5	negative regulation of hydrolase activity
nurse_tissues	queen_associated	up_regulated	GO:0010466	0.025397257	8.707568807	0.738559892	3	5	negative regulation of peptidase activity
nurse_tissues	queen_associated	up_regulated	GO:0019438	0.026555483	1.356890459	51.25605653	64	347	aromatic compound biosynthetic process
nurse_tissues	queen_associated	up_regulated	GO:0036211	0.026633178	1.387570323	43.13189771	55	292	protein modification process
nurse_tissues	queen_associated	up_regulated	GO:0006464	0.026633178	1.387570323	43.13189771	55	292	cellular protein modification process
nurse_tissues	queen_associated	up_regulated	GO:0050790	0.030109557	2.003644675	7.533310902	13	51	regulation of catalytic activity
nurse_tissues	queen_associated	up_regulated	GO:0051336	0.03111508	2.247624171	5.317631225	10	36	regulation of hydrolase activity
nurse_tissues	queen_associated	up_regulated	GO:1901362	0.031158863	1.339011706	52.58546433	65	356	organic cyclic compound biosynthetic process
nurse_tissues	queen_associated	up_regulated	GO:0002376	0.031853569	3.636232719	1.92025572	5	13	immune system process
nurse_tissues	queen_associated	up_regulated	GO:0071826	0.031853569	3.636232719	1.92025572	5	13	ribonucleoprotein complex subunit organization
nurse_tissues	queen_associated	up_regulated	GO:0022618	0.031853569	3.636232719	1.92025572	5	13	ribonucleoprotein complex assembly
nurse_tissues	queen_associated	up_regulated	GO:0018130	0.037081533	1.325176471	52.1423284	64	353	heterocycle biosynthetic process
nurse_tissues	queen_associated	up_regulated	GO:0007165	0.038857881	1.308356141	56.86911171	69	385	signal transduction
nurse_tissues	queen_associated	up_regulated	GO:0065009	0.040334044	1.90193662	7.828734859	13	53	regulation of molecular function
nurse_tissues	queen_associated	up_regulated	GO:0044700	0.040372592	1.302580417	57.90309556	70	392	single organism signaling
nurse_tissues	queen_associated	up_regulated	GO:0023052	0.040372592	1.302580417	57.90309556	70	392	signaling
nurse_tissues	queen_associated	up_regulated	GO:0052547	0.045290774	5.802752294	0.886271871	3	6	regulation of peptidase activity
nurse_tissues	queen_associated	up_regulated	GO:0008152	0.046064477	1.218227125	299.4121803	315	2027	metabolic process
